# Supplementary material for: 2-Ethyl­sulfanyl-7-fluoro-3-(1H-1,2,4-triazol-1-yl)-4H-thio­chromen-4-one
Source: Acta Crystallogr Sect E Struct Rep Online. 2010 Aug 4;66(Pt 9):o2213. doi: 10.1107/S1600536810030175 (PMC3007947; doi:10.1107/S1600536810030175)
Supplement: Supplementary file 1 [file e-66-o2213-sup1.cif]

##############################################################################
###                                                                        ###
###        Electronic paper (Acta Crystallographica Section E)             ###
###                                                                        ###
##############################################################################
#                                                                            #
# This CIF contains the data in a paper accepted for publication in Acta     #
# Crystallographica Section E. It conforms to the requirements of Notes      #
# for Authors for Section E, and has been peer reviewed under the auspices   #
# of the IUCr Commission on Journals.                                        #
#                                                                            #
# Full details of the Crystallographic Information File format               #
# are given in the paper "The Crystallographic Information File (CIF):       #
# a New Standard Archive File for Crystallography" by S. R. Hall, F. H.      #
# Allen and I. D. Brown [Acta Cryst. (1991), A47, 655-685].                  #
#                                                                            #
# The current version of the core CIF dictionary is obtainable from          #
# ftp://ftp.iucr.org/pub/cif_core.dic. The current version number is 2.4.    #
#                                                                            #
# Software is freely available for graphical display of the structure(s) in  #
# this CIF.  For information consult the CIF home page http://www.iucr.org/  #
# cif/home.html                                                              #
#                                                                            #
# This file may be used for bona fide research purposes within the           #
# scientific community so long as proper attribution is given to the journal # 
# article from which it was obtained.                                        #
#                                                                            #
##############################################################################
                                             
data_I
_audit_creation_method     SHELXL-97
_chemical_name_systematic
;
2-Ethylsulfanyl-7-fluoro-3-(1<i>H</i>-1,2,4-triazol-1-yl)-4<i>H</i>-
thiochromen-4-one
;
_chemical_name_common     ?
_chemical_formula_moiety     'C13 H10 F N3 O S2'
_chemical_formula_sum     'C13 H10 F N3 O S2'
_chemical_formula_iupac     'C13 H10 F N3 O S2'
_chemical_formula_weight     307.36
_chemical_melting_point     432
_symmetry_cell_setting     triclinic
_symmetry_space_group_name_H-M     'P -1'
_symmetry_space_group_name_Hall     '-P 1'
loop_
    _symmetry_equiv_pos_as_xyz
    'x, y, z'
    '-x, -y, -z'
_cell_length_a     8.1060(16)
_cell_length_b     11.288(2)
_cell_length_c     15.163(3)
_cell_angle_alpha     83.12(3)
_cell_angle_beta     83.15(3)
_cell_angle_gamma     79.36(3)
_cell_volume     1347.0(5)
_cell_formula_units_Z     4
_cell_measurement_reflns_used     25
_cell_measurement_theta_min     9
_cell_measurement_theta_max     14
_cell_measurement_temperature     293(2)
_exptl_crystal_description     block
_exptl_crystal_colour     yellow
_exptl_crystal_size_max     0.30
_exptl_crystal_size_mid     0.20
_exptl_crystal_size_min     0.10
_exptl_crystal_density_diffrn     1.516
_exptl_crystal_density_meas     ?
_exptl_crystal_density_method     'not measured'
_exptl_crystal_F_000     632
_exptl_absorpt_coefficient_mu     0.405
_exptl_absorpt_correction_type     psi-scan
_exptl_absorpt_process_details     '(North <i>et al.</i>, 1968)'
_exptl_absorpt_correction_T_min     0.8882
_exptl_absorpt_correction_T_max     0.9607
_exptl_special_details
;
;
_diffrn_ambient_temperature     293(2)
_diffrn_radiation_type     MoK\a
_diffrn_radiation_wavelength     0.71073
_diffrn_radiation_source     'fine-focus sealed tube'
_diffrn_radiation_monochromator     graphite
_diffrn_measurement_device_type     'Enraf--Nonius CAD-4'
_diffrn_measurement_method     \w/2\q
_diffrn_detector_area_resol_mean     ?
_diffrn_reflns_number     5271
_diffrn_reflns_av_R_equivalents     0.0201
_diffrn_reflns_av_sigmaI/netI     0.0392
_diffrn_reflns_theta_min     1.36
_diffrn_reflns_theta_max     25.27
_diffrn_reflns_theta_full     25.27
_diffrn_measured_fraction_theta_max     1.000
_diffrn_measured_fraction_theta_full     1.000
_diffrn_reflns_limit_h_min     0
_diffrn_reflns_limit_h_max     9
_diffrn_reflns_limit_k_min     -13
_diffrn_reflns_limit_k_max     13
_diffrn_reflns_limit_l_min     -18
_diffrn_reflns_limit_l_max     18
_diffrn_standards_number     3
_diffrn_standards_interval_count     200
_diffrn_standards_interval_time     120
_diffrn_standards_decay_%     1
_refine_special_details
;
Refinement of <i>F</i>^2^ against ALL reflections. The weighted <i>R</i>-factor
<i>wR</i> and goodness of fit <i>S</i> are based on <i>F</i>^2^, conventional
<i>R</i>-factors <i>R</i> are based on <i>F</i>, with <i>F</i> set to zero for
negative <i>F</i>^2^. The threshold expression of <i>F</i>^2^ >
\s(<i>F</i>^2^) is used only for calculating <i>R</i>-factors(gt) <i>etc</i>.
and is not relevant to the choice of reflections for refinement.
<i>R</i>-factors based on <i>F</i>^2^ are statistically about twice as large
as those based on <i>F</i>, and <i>R</i>- factors based on ALL data will be
even larger.
;
_reflns_number_total     4892
_reflns_number_gt     3725
_reflns_threshold_expression     I>2sigma(I)
_refine_ls_structure_factor_coef     Fsqd
_refine_ls_matrix_type     full
_refine_ls_R_factor_all     0.0648
_refine_ls_R_factor_gt     0.0435
_refine_ls_wR_factor_gt     0.1202
_refine_ls_wR_factor_ref     0.1349
_refine_ls_goodness_of_fit_ref     1.002
_refine_ls_restrained_S_all     1.002
_refine_ls_number_reflns     4892
_refine_ls_number_parameters     361
_refine_ls_number_restraints     0
_refine_ls_hydrogen_treatment     constr
_refine_ls_weighting_scheme     calc
_refine_ls_weighting_details
         'calc w=1/[\s^2^(Fo^2^)+(0.0870P)^2^+0.0000P] where P=(Fo^2^+2Fc^2^)/3'
_atom_sites_solution_hydrogens     geom
_atom_sites_solution_primary     direct
_atom_sites_solution_secondary     difmap
_refine_ls_shift/su_max     0.000
_refine_ls_shift/su_mean     0.000
_refine_diff_density_max     0.209
_refine_diff_density_min     -0.292
_refine_ls_extinction_method     none
_refine_ls_extinction_coef     ?
loop_
    _atom_type_symbol
    _atom_type_description
    _atom_type_scat_dispersion_real
    _atom_type_scat_dispersion_imag
    _atom_type_scat_source
    'C' 'C' 0.0033 0.0016
                         'International Tables Vol C Tables 4.2.6.8 and 6.1.1.4'
    'H' 'H' 0.0000 0.0000
                         'International Tables Vol C Tables 4.2.6.8 and 6.1.1.4'
    'N' 'N' 0.0061 0.0033
                         'International Tables Vol C Tables 4.2.6.8 and 6.1.1.4'
    'O' 'O' 0.0106 0.0060
                         'International Tables Vol C Tables 4.2.6.8 and 6.1.1.4'
    'F' 'F' 0.0171 0.0103
                         'International Tables Vol C Tables 4.2.6.8 and 6.1.1.4'
    'S' 'S' 0.1246 0.1234
                         'International Tables Vol C Tables 4.2.6.8 and 6.1.1.4'
_computing_data_collection     'CAD-4 EXPRESS (Enraf--Nonius, 1994)'
_computing_cell_refinement     'CAD-4 EXPRESS (Enraf--Nonius, 1994)'
_computing_data_reduction     'XCAD4 (Harms & Wocadlo, 1995)'
_computing_structure_solution     'SHELXS97 (Sheldrick, 2008)'
_computing_structure_refinement     'SHELXL97 (Sheldrick, 2008)'
_computing_molecular_graphics     'PLATON (Spek, 2009)'
_computing_publication_material     'SHELXTL (Sheldrick, 2008)'
loop_
    _atom_site_type_symbol
    _atom_site_label
    _atom_site_fract_x
    _atom_site_fract_y
    _atom_site_fract_z
    _atom_site_U_iso_or_equiv
    _atom_site_adp_type
    _atom_site_calc_flag
    _atom_site_refinement_flags
    _atom_site_occupancy
    _atom_site_disorder_assembly
    _atom_site_disorder_group
    S S1 -0.15082(10) 0.40138(7) -0.02746(5) 0.0448(2) Uani d . 1 . .
    S S2 0.05140(10) 0.20004(7) 0.07527(4) 0.0415(2) Uani d . 1 . .
    F F1 0.4481(3) -0.17048(19) 0.17733(13) 0.0733(6) Uani d . 1 . .
    O O1 0.1829(3) 0.05374(19) -0.18751(13) 0.0564(6) Uani d . 1 . .
    N N1 -0.0026(3) 0.2800(2) -0.18726(14) 0.0374(5) Uani d . 1 . .
    N N2 0.0365(4) 0.3935(2) -0.21190(16) 0.0474(6) Uani d . 1 . .
    N N3 -0.0921(4) 0.3345(2) -0.31908(16) 0.0505(7) Uani d . 1 . .
    C C1 -0.3454(5) 0.5338(3) 0.0936(2) 0.0671(10) Uani d . 1 . .
    H H1A -0.3849 0.5452 0.1547 0.101 Uiso calc R 1 . .
    H H1B -0.4391 0.5298 0.0615 0.101 Uiso calc R 1 . .
    H H1C -0.2920 0.6005 0.0671 0.101 Uiso calc R 1 . .
    C C2 -0.2196(4) 0.4170(3) 0.08944(19) 0.0483(8) Uani d . 1 . .
    H H2B -0.2719 0.3488 0.1161 0.058 Uiso calc R 1 . .
    H H2C -0.1242 0.4199 0.1216 0.058 Uiso calc R 1 . .
    C C3 -0.0111(3) 0.2636(2) -0.02745(17) 0.0346(6) Uani d . 1 . .
    C C4 0.1860(3) 0.0661(2) 0.05066(17) 0.0335(6) Uani d . 1 . .
    C C5 0.2616(4) -0.0010(3) 0.12351(19) 0.0423(7) Uani d . 1 . .
    H H5A 0.2386 0.0250 0.1803 0.051 Uiso calc R 1 . .
    C C6 0.3705(4) -0.1061(3) 0.1084(2) 0.0489(8) Uani d . 1 . .
    C C7 0.4072(4) -0.1493(3) 0.0251(2) 0.0476(7) Uani d . 1 . .
    H H7A 0.4816 -0.2214 0.0173 0.057 Uiso calc R 1 . .
    C C8 0.3312(4) -0.0832(3) -0.04493(19) 0.0419(7) Uani d . 1 . .
    H H8A 0.3534 -0.1116 -0.1010 0.050 Uiso calc R 1 . .
    C C9 0.2199(3) 0.0267(2) -0.03439(17) 0.0335(6) Uani d . 1 . .
    C C10 0.1509(4) 0.0959(2) -0.11443(17) 0.0369(6) Uani d . 1 . .
    C C11 0.0459(3) 0.2127(2) -0.10583(17) 0.0340(6) Uani d . 1 . .
    C C12 -0.0763(4) 0.2477(3) -0.25322(19) 0.0460(7) Uani d . 1 . .
    H H12A -0.1115 0.1737 -0.2524 0.055 Uiso calc R 1 . .
    C C13 -0.0206(4) 0.4192(3) -0.29026(19) 0.0485(8) Uani d . 1 . .
    H H13A -0.0122 0.4924 -0.3244 0.058 Uiso calc R 1 . .
    S S3 -0.37421(11) -0.30227(7) 0.49425(5) 0.0502(2) Uani d . 1 . .
    S S4 -0.26104(10) -0.08916(6) 0.39414(4) 0.0418(2) Uani d . 1 . .
    F F2 -0.1135(3) 0.31666(19) 0.28874(13) 0.0754(7) Uani d . 1 . .
    O O2 -0.2316(3) 0.0220(2) 0.66100(13) 0.0554(6) Uani d . 1 . .
    N N4 -0.3399(3) -0.1897(2) 0.65791(14) 0.0391(5) Uani d . 1 . .
    N N5 -0.2627(4) -0.3070(2) 0.67609(17) 0.0596(8) Uani d . 1 . .
    N N6 -0.4426(4) -0.2446(2) 0.79373(16) 0.0547(7) Uani d . 1 . .
    C C14 -0.4777(5) -0.4194(3) 0.3729(3) 0.0699(11) Uani d . 1 . .
    H H14A -0.5044 -0.4217 0.3133 0.105 Uiso calc R 1 . .
    H H14B -0.5756 -0.4267 0.4141 0.105 Uiso calc R 1 . .
    H H14C -0.3883 -0.4852 0.3869 0.105 Uiso calc R 1 . .
    C C15 -0.4220(4) -0.3008(3) 0.3800(2) 0.0519(8) Uani d . 1 . .
    H H15A -0.5110 -0.2335 0.3658 0.062 Uiso calc R 1 . .
    H H15B -0.3227 -0.2924 0.3388 0.062 Uiso calc R 1 . .
    C C16 -0.3121(3) -0.1627(2) 0.49766(17) 0.0367(6) Uani d . 1 . .
    C C17 -0.2133(3) 0.0464(2) 0.41911(17) 0.0355(6) Uani d . 1 . .
    C C18 -0.1784(4) 0.1276(3) 0.34501(19) 0.0441(7) Uani d . 1 . .
    H H18A -0.1813 0.1085 0.2873 0.053 Uiso calc R 1 . .
    C C19 -0.1398(4) 0.2359(3) 0.3600(2) 0.0487(8) Uani d . 1 . .
    C C20 -0.1302(4) 0.2667(3) 0.4445(2) 0.0492(8) Uani d . 1 . .
    H H20A -0.1024 0.3408 0.4524 0.059 Uiso calc R 1 . .
    C C21 -0.1624(4) 0.1861(3) 0.51620(19) 0.0427(7) Uani d . 1 . .
    H H21A -0.1550 0.2054 0.5734 0.051 Uiso calc R 1 . .
    C C22 -0.2065(3) 0.0748(2) 0.50541(17) 0.0359(6) Uani d . 1 . .
    C C23 -0.2438(4) -0.0071(3) 0.58617(17) 0.0383(6) Uani d . 1 . .
    C C24 -0.2987(3) -0.1197(2) 0.57607(17) 0.0359(6) Uani d . 1 . .
    C C25 -0.4443(4) -0.1566(3) 0.72971(19) 0.0439(7) Uani d . 1 . .
    H H25A -0.5098 -0.0801 0.7333 0.053 Uiso calc R 1 . .
    C C26 -0.3311(5) -0.3339(3) 0.7569(2) 0.0652(10) Uani d . 1 . .
    H H26A -0.3043 -0.4105 0.7873 0.078 Uiso calc R 1 . .
loop_
    _atom_site_aniso_label
    _atom_site_aniso_U_11
    _atom_site_aniso_U_22
    _atom_site_aniso_U_33
    _atom_site_aniso_U_12
    _atom_site_aniso_U_13
    _atom_site_aniso_U_23
    S1 0.0554(5) 0.0408(4) 0.0355(4) 0.0018(3) -0.0064(3) -0.0074(3)
    S2 0.0526(5) 0.0448(4) 0.0255(3) 0.0000(3) -0.0058(3) -0.0078(3)
    F1 0.0731(14) 0.0811(14) 0.0548(12) 0.0135(11) -0.0248(11) 0.0130(10)
    O1 0.0879(17) 0.0500(12) 0.0260(10) 0.0068(12) -0.0063(11) -0.0105(9)
    N1 0.0508(14) 0.0344(12) 0.0284(11) -0.0104(11) -0.0063(10) -0.0021(9)
    N2 0.0697(18) 0.0384(13) 0.0372(13) -0.0180(12) -0.0082(12) 0.0000(10)
    N3 0.0672(18) 0.0487(15) 0.0369(13) -0.0085(13) -0.0183(13) 0.0007(11)
    C1 0.062(2) 0.067(2) 0.070(2) 0.0081(19) -0.0055(19) -0.0280(19)
    C2 0.0549(19) 0.0489(17) 0.0391(16) -0.0026(15) 0.0006(14) -0.0117(13)
    C3 0.0408(15) 0.0357(14) 0.0293(13) -0.0092(12) -0.0068(12) -0.0049(11)
    C4 0.0333(14) 0.0389(15) 0.0297(13) -0.0108(12) -0.0036(11) -0.0016(11)
    C5 0.0457(17) 0.0504(17) 0.0317(15) -0.0112(14) -0.0054(13) -0.0013(13)
    C6 0.0417(17) 0.0577(19) 0.0442(18) -0.0061(15) -0.0110(14) 0.0104(15)
    C7 0.0420(17) 0.0426(17) 0.0541(19) -0.0012(14) -0.0004(15) -0.0018(14)
    C8 0.0465(17) 0.0412(16) 0.0366(15) -0.0066(13) 0.0025(13) -0.0058(12)
    C9 0.0340(14) 0.0377(14) 0.0294(13) -0.0090(12) -0.0005(11) -0.0039(11)
    C10 0.0431(16) 0.0393(15) 0.0287(14) -0.0089(13) -0.0013(12) -0.0044(11)
    C11 0.0430(16) 0.0354(14) 0.0256(13) -0.0106(12) -0.0048(11) -0.0031(11)
    C12 0.060(2) 0.0435(16) 0.0386(16) -0.0134(15) -0.0140(14) -0.0045(13)
    C13 0.067(2) 0.0403(16) 0.0354(16) -0.0082(15) -0.0043(15) 0.0032(13)
    S3 0.0691(6) 0.0424(4) 0.0421(4) -0.0165(4) -0.0088(4) -0.0015(3)
    S4 0.0586(5) 0.0421(4) 0.0258(4) -0.0112(3) -0.0035(3) -0.0048(3)
    F2 0.1168(19) 0.0736(14) 0.0465(11) -0.0540(13) -0.0166(11) 0.0177(10)
    O2 0.0827(17) 0.0599(14) 0.0287(11) -0.0237(12) -0.0071(11) -0.0062(9)
    N4 0.0420(14) 0.0436(13) 0.0289(12) -0.0032(11) -0.0011(10) -0.0009(10)
    N5 0.073(2) 0.0467(15) 0.0439(15) 0.0110(14) 0.0090(14) 0.0074(12)
    N6 0.0624(18) 0.0575(17) 0.0366(14) -0.0042(14) 0.0075(13) 0.0038(12)
    C14 0.087(3) 0.064(2) 0.068(2) -0.023(2) -0.015(2) -0.0210(19)
    C15 0.061(2) 0.0527(19) 0.0441(18) -0.0092(16) -0.0056(16) -0.0123(15)
    C16 0.0371(15) 0.0382(15) 0.0328(14) -0.0022(12) -0.0023(12) -0.0028(11)
    C17 0.0354(15) 0.0426(15) 0.0276(13) -0.0050(12) -0.0030(11) -0.0028(11)
    C18 0.0482(18) 0.0550(18) 0.0309(15) -0.0136(15) -0.0058(13) -0.0023(13)
    C19 0.0531(19) 0.0575(19) 0.0384(16) -0.0210(16) -0.0079(14) 0.0052(14)
    C20 0.054(2) 0.0489(18) 0.0495(18) -0.0194(15) -0.0093(15) -0.0039(14)
    C21 0.0459(17) 0.0492(17) 0.0353(15) -0.0101(14) -0.0077(13) -0.0073(13)
    C22 0.0338(15) 0.0408(15) 0.0332(14) -0.0049(12) -0.0063(12) -0.0031(12)
    C23 0.0423(16) 0.0433(16) 0.0277(14) -0.0027(13) -0.0038(12) -0.0036(12)
    C24 0.0356(15) 0.0418(15) 0.0270(13) -0.0002(12) -0.0012(11) -0.0018(11)
    C25 0.0454(17) 0.0479(17) 0.0356(15) -0.0048(14) 0.0039(13) -0.0060(13)
    C26 0.083(3) 0.053(2) 0.0447(19) 0.0065(19) 0.0102(18) 0.0120(15)
_geom_special_details
;
All e.s.d.'s (except the e.s.d. in the dihedral angle between two l.s. planes)
are estimated using the full covariance matrix. The cell e.s.d.'s are taken
into account individually in the estimation of e.s.d.'s in distances, angles
and torsion angles; correlations between e.s.d.'s in cell parameters are only
used when they are defined by crystal symmetry. An approximate (isotropic)
treatment of cell e.s.d.'s is used for estimating e.s.d.'s involving l.s.
planes.
;
loop_
    _geom_bond_atom_site_label_1
    _geom_bond_atom_site_label_2
    _geom_bond_site_symmetry_2
    _geom_bond_distance
    _geom_bond_publ_flag
    S1 C3 . 1.747(3) yes
    S1 C2 . 1.813(3) yes
    S2 C3 . 1.727(3) yes
    S2 C4 . 1.745(3) yes
    F1 C6 . 1.350(3) yes
    O1 C10 . 1.238(3) yes
    N1 C12 . 1.342(3) yes
    N1 N2 . 1.375(3) yes
    N1 C11 . 1.427(3) yes
    N2 C13 . 1.308(4) yes
    N3 C12 . 1.313(4) yes
    N3 C13 . 1.344(4) yes
    C1 C2 . 1.513(4) ?
    C1 H1A . 0.9600 ?
    C1 H1B . 0.9600 ?
    C1 H1C . 0.9600 ?
    C2 H2B . 0.9700 ?
    C2 H2C . 0.9700 ?
    C3 C11 . 1.375(4) ?
    C4 C9 . 1.394(4) ?
    C4 C5 . 1.400(4) ?
    C5 C6 . 1.367(4) ?
    C5 H5A . 0.9300 ?
    C6 C7 . 1.387(4) ?
    C7 C8 . 1.364(4) ?
    C7 H7A . 0.9300 ?
    C8 C9 . 1.407(4) ?
    C8 H8A . 0.9300 ?
    C9 C10 . 1.472(4) ?
    C10 C11 . 1.443(4) ?
    C12 H12A . 0.9300 ?
    C13 H13A . 0.9300 ?
    S3 C16 . 1.749(3) yes
    S3 C15 . 1.817(3) yes
    S4 C16 . 1.727(3) yes
    S4 C17 . 1.740(3) yes
    F2 C19 . 1.351(3) yes
    O2 C23 . 1.238(3) yes
    N4 C25 . 1.343(4) yes
    N4 N5 . 1.367(3) yes
    N4 C24 . 1.428(3) yes
    N5 C26 . 1.308(4) yes
    N6 C25 . 1.303(4) yes
    N6 C26 . 1.350(4) yes
    C14 C15 . 1.509(4) ?
    C14 H14A . 0.9600 ?
    C14 H14B . 0.9600 ?
    C14 H14C . 0.9600 ?
    C15 H15A . 0.9700 ?
    C15 H15B . 0.9700 ?
    C16 C24 . 1.360(4) ?
    C17 C22 . 1.393(4) ?
    C17 C18 . 1.398(4) ?
    C18 C19 . 1.368(4) ?
    C18 H18A . 0.9300 ?
    C19 C20 . 1.381(4) ?
    C20 C21 . 1.364(4) ?
    C20 H20A . 0.9300 ?
    C21 C22 . 1.401(4) ?
    C21 H21A . 0.9300 ?
    C22 C23 . 1.479(4) ?
    C23 C24 . 1.452(4) ?
    C25 H25A . 0.9300 ?
    C26 H26A . 0.9300 ?
loop_
    _geom_angle_atom_site_label_1
    _geom_angle_atom_site_label_2
    _geom_angle_atom_site_label_3
    _geom_angle_site_symmetry_1
    _geom_angle_site_symmetry_3
    _geom_angle
    _geom_angle_publ_flag
    C3 S1 C2 . . 104.62(14) yes
    C3 S2 C4 . . 103.44(13) yes
    C12 N1 N2 . . 108.8(2) yes
    C12 N1 C11 . . 130.1(2) yes
    N2 N1 C11 . . 120.9(2) ?
    C13 N2 N1 . . 101.4(2) yes
    C12 N3 C13 . . 102.1(2) yes
    C2 C1 H1A . . 109.5 ?
    C2 C1 H1B . . 109.5 ?
    H1A C1 H1B . . 109.5 ?
    C2 C1 H1C . . 109.5 ?
    H1A C1 H1C . . 109.5 ?
    H1B C1 H1C . . 109.5 ?
    C1 C2 S1 . . 107.1(2) yes
    C1 C2 H2B . . 110.3 ?
    S1 C2 H2B . . 110.3 ?
    C1 C2 H2C . . 110.3 ?
    S1 C2 H2C . . 110.3 ?
    H2B C2 H2C . . 108.6 ?
    C11 C3 S2 . . 123.5(2) yes
    C11 C3 S1 . . 120.6(2) yes
    S2 C3 S1 . . 115.83(15) yes
    C9 C4 C5 . . 121.1(3) ?
    C9 C4 S2 . . 124.0(2) yes
    C5 C4 S2 . . 114.9(2) ?
    C6 C5 C4 . . 117.8(3) yes
    C6 C5 H5A . . 121.1 ?
    C4 C5 H5A . . 121.1 ?
    F1 C6 C5 . . 118.7(3) yes
    F1 C6 C7 . . 118.2(3) yes
    C5 C6 C7 . . 123.2(3) ?
    C8 C7 C6 . . 118.2(3) ?
    C8 C7 H7A . . 120.9 ?
    C6 C7 H7A . . 120.9 ?
    C7 C8 C9 . . 121.6(3) ?
    C7 C8 H8A . . 119.2 ?
    C9 C8 H8A . . 119.2 ?
    C4 C9 C8 . . 118.1(3) ?
    C4 C9 C10 . . 123.7(2) ?
    C8 C9 C10 . . 118.1(2) ?
    O1 C10 C11 . . 121.0(2) ?
    O1 C10 C9 . . 120.2(2) yes
    C11 C10 C9 . . 118.8(2) ?
    C3 C11 N1 . . 118.0(2) yes
    C3 C11 C10 . . 126.2(2) ?
    N1 C11 C10 . . 115.8(2) yes
    N3 C12 N1 . . 111.0(3) yes
    N3 C12 H12A . . 124.5 ?
    N1 C12 H12A . . 124.5 ?
    N2 C13 N3 . . 116.7(3) yes
    N2 C13 H13A . . 121.7 ?
    N3 C13 H13A . . 121.7 ?
    C16 S3 C15 . . 104.65(14) yes
    C16 S4 C17 . . 103.64(13) yes
    C25 N4 N5 . . 108.5(2) yes
    C25 N4 C24 . . 129.6(2) yes
    N5 N4 C24 . . 121.8(2) yes
    C26 N5 N4 . . 101.7(3) yes
    C25 N6 C26 . . 101.7(3) yes
    C15 C14 H14A . . 109.5 ?
    C15 C14 H14B . . 109.5 ?
    H14A C14 H14B . . 109.5 ?
    C15 C14 H14C . . 109.5 ?
    H14A C14 H14C . . 109.5 ?
    H14B C14 H14C . . 109.5 ?
    C14 C15 S3 . . 107.2(2) yes
    C14 C15 H15A . . 110.3 ?
    S3 C15 H15A . . 110.3 ?
    C14 C15 H15B . . 110.3 ?
    S3 C15 H15B . . 110.3 ?
    H15A C15 H15B . . 108.5 ?
    C24 C16 S4 . . 123.6(2) yes
    C24 C16 S3 . . 121.9(2) yes
    S4 C16 S3 . . 114.44(15) yes
    C22 C17 C18 . . 120.8(3) yes
    C22 C17 S4 . . 124.2(2) yes
    C18 C17 S4 . . 115.0(2) yes
    C19 C18 C17 . . 117.9(3) ?
    C19 C18 H18A . . 121.0 yes
    C17 C18 H18A . . 121.0 ?
    F2 C19 C18 . . 118.0(3) ?
    F2 C19 C20 . . 119.1(3) yes
    C18 C19 C20 . . 122.9(3) ?
    C21 C20 C19 . . 118.6(3) ?
    C21 C20 H20A . . 120.7 ?
    C19 C20 H20A . . 120.7 ?
    C20 C21 C22 . . 121.3(3) ?
    C20 C21 H21A . . 119.4 ?
    C22 C21 H21A . . 119.4 ?
    C17 C22 C21 . . 118.4(3) ?
    C17 C22 C23 . . 123.1(3) ?
    C21 C22 C23 . . 118.5(2) ?
    O2 C23 C24 . . 121.0(3) yes
    O2 C23 C22 . . 120.0(3) yes
    C24 C23 C22 . . 118.9(2) yes
    C16 C24 N4 . . 118.9(3) yes
    C16 C24 C23 . . 126.2(3) ?
    N4 C24 C23 . . 114.9(2) yes
    N6 C25 N4 . . 111.7(3) yes
    N6 C25 H25A . . 124.2 ?
    N4 C25 H25A . . 124.2 ?
    N5 C26 N6 . . 116.4(3) yes
    N5 C26 H26A . . 121.8 ?
    N6 C26 H26A . . 121.8 ?
loop_
    _geom_torsion_atom_site_label_1
    _geom_torsion_atom_site_label_2
    _geom_torsion_atom_site_label_3
    _geom_torsion_atom_site_label_4
    _geom_torsion_site_symmetry_1
    _geom_torsion_site_symmetry_2
    _geom_torsion_site_symmetry_3
    _geom_torsion_site_symmetry_4
    _geom_torsion
    _geom_torsion_publ_flag
    C12 N1 N2 C13 . . . . 1.0(3) ?
    C11 N1 N2 C13 . . . . 176.8(3) ?
    C3 S1 C2 C1 . . . . -178.5(2) ?
    C4 S2 C3 C11 . . . . -1.7(3) ?
    C4 S2 C3 S1 . . . . 179.60(15) ?
    C2 S1 C3 C11 . . . . 169.6(2) ?
    C2 S1 C3 S2 . . . . -11.7(2) ?
    C3 S2 C4 C9 . . . . -2.3(3) ?
    C3 S2 C4 C5 . . . . 177.1(2) ?
    C9 C4 C5 C6 . . . . 0.4(4) ?
    S2 C4 C5 C6 . . . . -179.1(2) ?
    C4 C5 C6 F1 . . . . 178.3(3) ?
    C4 C5 C6 C7 . . . . -0.9(5) ?
    F1 C6 C7 C8 . . . . -178.9(3) ?
    C5 C6 C7 C8 . . . . 0.3(5) ?
    C6 C7 C8 C9 . . . . 0.8(5) ?
    C5 C4 C9 C8 . . . . 0.6(4) ?
    S2 C4 C9 C8 . . . . 180.0(2) ?
    C5 C4 C9 C10 . . . . -177.0(3) ?
    S2 C4 C9 C10 . . . . 2.4(4) ?
    C7 C8 C9 C4 . . . . -1.2(4) ?
    C7 C8 C9 C10 . . . . 176.5(3) ?
    C4 C9 C10 O1 . . . . -178.1(3) ?
    C8 C9 C10 O1 . . . . 4.3(4) ?
    C4 C9 C10 C11 . . . . 1.8(4) ?
    C8 C9 C10 C11 . . . . -175.8(2) ?
    S2 C3 C11 N1 . . . . -174.04(19) ?
    S1 C3 C11 N1 . . . . 4.6(4) ?
    S2 C3 C11 C10 . . . . 6.3(4) ?
    S1 C3 C11 C10 . . . . -175.1(2) ?
    C12 N1 C11 C3 . . . . -126.8(3) ?
    N2 N1 C11 C3 . . . . 58.4(4) ?
    C12 N1 C11 C10 . . . . 52.9(4) ?
    N2 N1 C11 C10 . . . . -121.8(3) ?
    O1 C10 C11 C3 . . . . 173.5(3) ?
    C9 C10 C11 C3 . . . . -6.4(4) ?
    O1 C10 C11 N1 . . . . -6.2(4) ?
    C9 C10 C11 N1 . . . . 173.9(2) ?
    C13 N3 C12 N1 . . . . 1.4(4) ?
    N2 N1 C12 N3 . . . . -1.6(4) ?
    C11 N1 C12 N3 . . . . -176.8(3) ?
    N1 N2 C13 N3 . . . . -0.1(4) ?
    C12 N3 C13 N2 . . . . -0.8(4) ?
    C25 N4 N5 C26 . . . . 1.2(4) ?
    C24 N4 N5 C26 . . . . 177.5(3) ?
    C16 S3 C15 C14 . . . . -179.7(2) ?
    C17 S4 C16 C24 . . . . -4.9(3) ?
    C17 S4 C16 S3 . . . . 177.84(15) ?
    C15 S3 C16 C24 . . . . 166.5(2) ?
    C15 S3 C16 S4 . . . . -16.2(2) ?
    C16 S4 C17 C22 . . . . 5.2(3) ?
    C16 S4 C17 C18 . . . . -175.8(2) ?
    C22 C17 C18 C19 . . . . -0.9(4) ?
    S4 C17 C18 C19 . . . . -180.0(2) ?
    C17 C18 C19 F2 . . . . -177.1(3) ?
    C17 C18 C19 C20 . . . . 1.5(5) ?
    F2 C19 C20 C21 . . . . 177.9(3) ?
    C18 C19 C20 C21 . . . . -0.7(5) ?
    C19 C20 C21 C22 . . . . -0.8(5) ?
    C18 C17 C22 C21 . . . . -0.5(4) ?
    S4 C17 C22 C21 . . . . 178.5(2) ?
    C18 C17 C22 C23 . . . . 179.4(3) ?
    S4 C17 C22 C23 . . . . -1.6(4) ?
    C20 C21 C22 C17 . . . . 1.4(4) ?
    C20 C21 C22 C23 . . . . -178.5(3) ?
    C17 C22 C23 O2 . . . . 178.3(3) ?
    C21 C22 C23 O2 . . . . -1.8(4) ?
    C17 C22 C23 C24 . . . . -3.3(4) ?
    C21 C22 C23 C24 . . . . 176.6(2) ?
    S4 C16 C24 N4 . . . . -178.25(19) ?
    S3 C16 C24 N4 . . . . -1.2(4) ?
    S4 C16 C24 C23 . . . . 1.1(4) ?
    S3 C16 C24 C23 . . . . 178.1(2) ?
    C25 N4 C24 C16 . . . . -128.4(3) ?
    N5 N4 C24 C16 . . . . 56.1(4) ?
    C25 N4 C24 C23 . . . . 52.2(4) ?
    N5 N4 C24 C23 . . . . -123.3(3) ?
    O2 C23 C24 C16 . . . . -177.9(3) ?
    C22 C23 C24 C16 . . . . 3.7(4) ?
    O2 C23 C24 N4 . . . . 1.4(4) ?
    C22 C23 C24 N4 . . . . -177.0(2) ?
    C26 N6 C25 N4 . . . . -0.1(4) ?
    N5 N4 C25 N6 . . . . -0.7(4) ?
    C24 N4 C25 N6 . . . . -176.7(3) ?
    N4 N5 C26 N6 . . . . -1.4(5) ?
    C25 N6 C26 N5 . . . . 1.0(5) ?
loop_
    _geom_hbond_atom_site_label_D
    _geom_hbond_atom_site_label_H
    _geom_hbond_atom_site_label_A
    _geom_hbond_site_symmetry_A
    _geom_hbond_distance_DH
    _geom_hbond_distance_HA
    _geom_hbond_distance_DA
    _geom_hbond_angle_DHA
    _geom_hbond_publ_flag
    C5 H5A O2 2_556 0.9300 2.4000 3.231(4) 149.00 yes
    C8 H8A O1 . 0.9300 2.4500 2.764(4) 100.00 yes
    C8 H8A N6 1_654 0.9300 2.5600 3.381(4) 147.00 yes
    C18 H18A O1 2_555 0.9300 2.5100 3.334(4) 147.00 yes
    C21 H21A O2 . 0.9300 2.4600 2.772(4) 100.00 yes
    C21 H21A N3 1_556 0.9300 2.4700 3.326(4) 154.00 yes
data_global
_journal_date_recd_electronic     2010-07-17
_journal_date_accepted     2010-07-29
_journal_name_full     'Acta Crystallographica, Section E'
_journal_year     2010
_journal_volume     66
_journal_issue      9
_journal_page_first     o2213
_journal_page_last     o2213
_journal_paper_category     QO
_journal_coeditor_code     ZQ2051
_publ_contact_author
;
'Tao Xiao'
Department of Applied Chemistry,
College of Science,
Nanjing University of Technology,
Nanjing 210009
People's Republic of China
;
_publ_contact_author_email     'taoxiao@njut.edu.cn'
_publ_section_title
;\
2-Ethylsulfanyl-7-fluoro-3-(1<i>H</i>-1,2,4-triazol-1-yl)-4<i>H</i>-\
thiochromen-4-one
;
loop_
    _publ_author_name
    _publ_author_address
    'Tao Xiao'
;
Department of Applied Chemistry
College of Science
Nanjing University of Technology
Nanjing 210009
People's Republic of China
;
    'Yang Li'
;
Department of Applied Chemistry
College of Science
Nanjing University of Technology
Nanjing 210009
People's Republic of China
;
    'Dong-liang Liu'
;
Department of Applied Chemistry
College of Science
Nanjing University of Technology
Nanjing 210009
People's Republic of China
;
    'Guang-yan Yu'
;
Department of Applied Chemistry
College of Science
Nanjing University of Technology
Nanjing 210009
People's Republic of China
;
