# Supplementary material for: 2-Ethyl­sulfanyl-7-fluoro-3-(1H-1,2,4-triazol-1-yl)-4H-thio­chromen-4-one
Source: Acta Crystallogr Sect E Struct Rep Online. 2010 Aug 4;66(Pt 9):o2213. doi: 10.1107/S1600536810030175 (PMC3007947; doi:10.1107/S1600536810030175)
Supplement: Supplementary file 2 [file e-66-o2213-Isup2.hkl]

# 
# h,k,l, Fc-squared, Fo-squared, sigma(Fo-squared) and status flag 
# 
data_I
_shelx_title ' X in P-1' 
_shelx_refln_list_code          4 
_shelx_F_calc_maximum      201.02 
_exptl_crystal_F_000       632.00 
_reflns_d_resolution_high  0.8324 
 
loop_ 
 _symmetry_equiv_pos_as_xyz 
 'x, y, z' 
 '-x, -y, -z' 
 
_cell_length_a     8.1060 
_cell_length_b    11.2880 
_cell_length_c    15.1630 
_cell_angle_alpha  83.120 
_cell_angle_beta   83.150 
_cell_angle_gamma  79.360 
 
_shelx_F_squared_multiplier     1.000 
 
loop_ 
 _refln_index_h 
 _refln_index_k 
 _refln_index_l 
 _refln_F_squared_calc 
 _refln_F_squared_meas 
 _refln_F_squared_sigma 
 _refln_observed_status 
   1   0   0     2553.38     2391.97     56.23 o 
   2   0   0     1964.39     2144.82     18.21 o 
   3   0   0       13.93       17.38      3.09 o 
   4   0   0       10.84       14.20      4.09 o 
   5   0   0      393.35      417.60     14.29 o 
   6   0   0       20.94       21.06      6.02 o 
   7   0   0        7.43       12.78      7.10 o 
   8   0   0        0.01        8.02      6.85 o 
   9   0   0        4.51       18.80      8.27 o 
  -9   1   0        0.59       -5.26      8.02 o 
  -8   1   0       12.98       10.44      7.35 o 
  -7   1   0        0.01       -6.10      6.10 o 
  -6   1   0        0.19       -5.85      5.85 o 
  -5   1   0     1174.18     1141.01     23.31 o 
  -4   1   0     4598.80     4661.87     39.69 o 
  -3   1   0      962.42      985.76     15.96 o 
  -2   1   0    34714.61    26742.81    283.00 o 
  -1   1   0       13.01       32.34      2.34 o 
   0   1   0     7828.43     5597.42    115.76 o 
   1   1   0     1253.46     1407.79     10.95 o 
   2   1   0        2.92       39.69      3.01 o 
   3   1   0       48.79       62.25      4.60 o 
   4   1   0        0.23       -1.25      3.01 o 
   5   1   0      223.75      206.46     10.36 o 
   6   1   0      784.60      755.66     20.30 o 
   7   1   0      150.20      153.24     11.53 o 
   8   1   0       51.36       51.39      9.78 o 
   9   1   0        0.81       -2.51      8.61 o 
  -9   2   0       25.47       31.58     10.78 o 
  -8   2   0      146.83      122.74     14.45 o 
  -7   2   0        2.52       -5.18      6.93 o 
  -6   2   0      179.32      192.01     12.45 o 
  -5   2   0      223.92      199.78     10.28 o 
  -4   2   0     2217.82     2120.00     28.32 o 
  -3   2   0     2481.17     2426.14     26.40 o 
  -2   2   0      583.56      648.38     11.86 o 
  -1   2   0      182.78      181.39      5.35 o 
   0   2   0     2662.97     2346.47     11.31 o 
   1   2   0     2768.96     2537.44     17.63 o 
   2   2   0    40409.11    32902.46    314.50 o 
   3   2   0      664.87      753.24     13.95 o 
   4   2   0      391.31      410.58     12.20 o 
   5   2   0        8.20       10.44      3.93 o 
   6   2   0      218.12      219.83     12.03 o 
   7   2   0       98.40      100.26     10.61 o 
   8   2   0       21.34       14.96      9.27 o 
   9   2   0        0.01        7.52      7.77 o 
  -8   3   0      205.71      201.61     16.13 o 
  -7   3   0       70.04       78.87      9.69 o 
  -6   3   0      515.45      460.55     18.30 o 
  -5   3   0      238.21      221.00     11.95 o 
  -4   3   0      145.69      164.52      8.94 o 
  -3   3   0     1150.18     1216.96     20.14 o 
  -2   3   0      618.66      646.87     12.87 o 
  -1   3   0      442.54      457.54      9.69 o 
   0   3   0      669.00      675.54      7.94 o 
   1   3   0     1466.13     1420.41     15.62 o 
   2   3   0     6729.29     6405.72    151.40 o 
   3   3   0      115.90      117.48      6.18 o 
   4   3   0       13.88        7.35      4.43 o 
   5   3   0        2.08       12.37      4.26 o 
   6   3   0      121.09      106.70      9.27 o 
   7   3   0        1.50       -4.26      6.93 o 
   8   3   0      148.69      152.40     13.95 o 
   9   3   0       12.36       20.14      9.19 o 
  -8   4   0      135.16      118.81     13.70 o 
  -7   4   0      332.83      338.14     18.21 o 
  -6   4   0      287.75      281.16     14.71 o 
  -5   4   0       12.52        4.68      6.60 o 
  -4   4   0      601.32      557.14     16.63 o 
  -3   4   0       93.22      102.27      6.93 o 
  -2   4   0       40.89       63.83      5.18 o 
  -1   4   0     2648.73     2488.31     25.23 o 
   0   4   0       86.18       71.88      4.09 o 
   1   4   0      265.11      239.13      7.52 o 
   2   4   0      957.85     1047.51     16.46 o 
   3   4   0     1269.04     1225.15     19.72 o 
   4   4   0     3837.24     4134.81     39.77 o 
   5   4   0      565.76      595.99     17.80 o 
   6   4   0       15.82       13.03      6.68 o 
   7   4   0       15.79       16.71      7.77 o 
   8   4   0       35.82       29.83      9.61 o 
   9   4   0        2.99        0.00      8.61 o 
  -8   5   0       19.20       26.99      7.94 o 
  -7   5   0       12.60       22.48      7.10 o 
  -6   5   0        7.76       10.03      7.60 o 
  -5   5   0        3.07       18.80      4.93 o 
  -4   5   0       38.84       30.50      5.60 o 
  -3   5   0      129.24      108.79      8.02 o 
  -2   5   0      684.98      648.46     15.71 o 
  -1   5   0     1439.92     1299.34     20.72 o 
   0   5   0        5.79        4.04      2.26 o 
   1   5   0     1131.40     1089.20     17.80 o 
   2   5   0      516.95      505.50     12.78 o 
   3   5   0     1120.01     1179.27     20.72 o 
   4   5   0     1628.31     1651.69     26.74 o 
   5   5   0       20.62       18.13      6.52 o 
   6   5   0        8.47        3.26      6.60 o 
   7   5   0        0.02        4.51      7.60 o 
   8   5   0      142.90      151.90     14.54 o 
   9   5   0        0.01        3.51      9.44 o 
  -7   6   0        1.71        6.68      8.02 o 
  -6   6   0        3.76        5.10      5.93 o 
  -5   6   0       47.59       45.62      8.27 o 
  -4   6   0       45.28       29.16      7.60 o 
  -3   6   0      771.59      739.87     19.97 o 
  -2   6   0      673.18      574.18     16.38 o 
  -1   6   0     1842.41     1764.48     26.57 o 
   0   6   0      363.37      378.37      8.57 o 
   1   6   0      194.44      206.96      9.11 o 
   2   6   0      738.48      755.16     16.96 o 
   3   6   0        2.16        1.17      3.93 o 
   4   6   0      766.87      753.15     19.55 o 
   5   6   0      404.82      405.82     16.29 o 
   6   6   0      654.54      655.64     21.97 o 
   7   6   0      341.15      357.02     18.72 o 
   8   6   0       19.11       21.72      9.27 o 
   9   6   0        8.41        2.67      8.86 o 
  -7   7   0      159.71      154.91     14.87 o 
  -6   7   0       66.74       76.12     10.36 o 
  -5   7   0       79.76       87.23     10.11 o 
  -4   7   0       14.64       10.28      6.27 o 
  -3   7   0      150.97      141.87     10.44 o 
  -2   7   0        6.49       -0.50      4.34 o 
  -1   7   0        5.17        5.60      4.26 o 
   0   7   0      141.79      141.95      6.14 o 
   1   7   0     1659.30     1527.44     26.15 o 
   2   7   0      167.73      162.76      9.53 o 
   3   7   0      110.77      113.55      8.02 o 
   4   7   0       28.81       19.05      5.77 o 
   5   7   0      919.97      911.32     24.40 o 
   6   7   0      160.72      127.67     12.53 o 
   7   7   0        2.88        0.00      8.52 o 
   8   7   0      101.38       80.38     13.70 o 
   9   7   0        2.25       -4.60     11.20 o 
  -6   8   0        0.01       -0.84      8.86 o 
  -5   8   0       50.61       58.99     10.28 o 
  -4   8   0        9.24       15.46      6.52 o 
  -3   8   0       16.66       15.62      6.10 o 
  -2   8   0      224.52      224.51     12.37 o 
  -1   8   0      184.48      170.20     10.44 o 
   0   8   0      759.36      703.90     13.85 o 
   1   8   0      411.89      410.75     15.62 o 
   2   8   0      351.45      327.45     14.71 o 
   3   8   0      161.01      124.58     10.53 o 
   4   8   0       68.82       83.22      9.02 o 
   5   8   0       10.24       16.79      5.43 o 
   6   8   0       13.53       14.79      6.27 o 
   7   8   0      120.92      106.70     13.79 o 
   8   8   0      169.58      155.66     14.87 o 
  -5   9   0      307.26      301.13     18.80 o 
  -4   9   0       47.22       55.23      8.86 o 
  -3   9   0       13.38       18.88      7.19 o 
  -2   9   0        0.03        5.60      5.35 o 
  -1   9   0      187.39      185.57     12.28 o 
   0   9   0       38.62       34.17      5.41 o 
   1   9   0      161.18      133.85     10.78 o 
   2   9   0      218.41      255.09     13.20 o 
   3   9   0      148.45      145.05     11.20 o 
   4   9   0      183.32      171.20     12.53 o 
   5   9   0        8.01       13.87      5.93 o 
   6   9   0        4.02        2.17      7.02 o 
   7   9   0       79.35       96.42     11.86 o 
   8   9   0       61.29       57.99     12.53 o 
  -5  10   0        0.99       -2.76      9.36 o 
  -4  10   0        0.30       10.78      7.60 o 
  -3  10   0       72.88       66.59     10.95 o 
  -2  10   0       91.99       89.49     10.19 o 
  -1  10   0        7.35        0.67      7.77 o 
   0  10   0      937.43      932.32     18.91 o 
   1  10   0      221.07      213.56     13.20 o 
   2  10   0        1.38        5.60      5.60 o 
   3  10   0       75.47       53.22      9.44 o 
   4  10   0        0.41       -5.60      5.60 o 
   5  10   0        1.60       10.95      6.02 o 
   6  10   0        5.08        9.53      8.27 o 
   7  10   0       10.63       15.71      9.02 o 
  -4  11   0      224.68      224.68     18.47 o 
  -3  11   0      268.27      288.76     20.14 o 
  -2  11   0       11.63       20.47      8.02 o 
  -1  11   0       30.54       17.04      9.94 o 
   0  11   0        3.47       -1.10      4.81 o 
   1  11   0       78.56       66.51     10.53 o 
   2  11   0       12.44        7.02      7.19 o 
   3  11   0        2.91        7.94      5.77 o 
   4  11   0        0.24        6.77      7.02 o 
   5  11   0       90.09       98.43     12.78 o 
   6  11   0      152.04      154.32     15.04 o 
  -2  12   0        1.32       17.55      7.60 o 
  -1  12   0        1.95       14.20      7.60 o 
   0  12   0       55.84       54.17      6.89 o 
   1  12   0       16.06       14.96      8.69 o 
   2  12   0      277.75      271.47     17.71 o 
   3  12   0       13.83       16.13      8.44 o 
   4  12   0       17.66        6.68     10.28 o 
   5  12   0       55.15       42.19     11.45 o 
   0  13   0       13.65        2.75      7.23 o 
   1  13   0       49.94       66.34     10.69 o 
   2  13   0        0.12       -4.43      8.44 o 
   3  13   0      111.61      115.55     15.88 o 
   4  13   0       10.53        9.27     10.53 o 
  -3 -13   1      118.41      118.90     14.87 o 
  -2 -13   1       43.61       45.54     12.12 o 
  -1 -13   1        1.47       -8.94      8.94 o 
   0 -13   1      105.74      128.72      9.82 o 
  -5 -12   1      102.50      110.71     13.62 o 
  -4 -12   1       91.64      109.20     13.37 o 
  -3 -12   1        0.14       -8.61      8.61 o 
  -2 -12   1        0.46       -5.60      9.19 o 
  -1 -12   1      107.40       99.09     12.78 o 
   0 -12   1        9.53        5.28      5.25 o 
   1 -12   1        1.14        7.60      7.60 o 
   2 -12   1        8.53       31.00      9.44 o 
  -6 -11   1       14.62      -11.53     11.53 o 
  -5 -11   1      222.18      201.45     15.88 o 
  -4 -11   1      108.48      105.44     11.86 o 
  -3 -11   1      247.66      250.58     15.96 o 
  -2 -11   1       73.37       64.84     10.61 o 
  -1 -11   1       32.75       26.24      9.53 o 
   0 -11   1       16.02       18.91      5.10 o 
   1 -11   1        8.03        4.51      8.02 o 
   2 -11   1       89.12       80.88     11.36 o 
   3 -11   1       60.29       45.04     12.45 o 
   4 -11   1       95.77      121.74     14.79 o 
  -7 -10   1       48.02       52.14     12.78 o 
  -6 -10   1       81.32       78.87     11.70 o 
  -5 -10   1      330.47      313.99     17.71 o 
  -4 -10   1       41.75       40.61      8.52 o 
  -3 -10   1      173.97      166.19     12.78 o 
  -2 -10   1       25.70       31.58      7.44 o 
  -1 -10   1      425.36      419.52     18.55 o 
   0 -10   1       64.05       57.63     10.53 o 
   1 -10   1      326.09      314.58     16.79 o 
   2 -10   1       15.76       26.07      8.10 o 
   3 -10   1        6.47       22.14      7.85 o 
   4 -10   1        6.62       18.30      6.68 o 
   5 -10   1        9.25       17.46     10.11 o 
  -8  -9   1        8.56       34.93     11.36 o 
  -7  -9   1       88.39       76.54     13.12 o 
  -6  -9   1       28.61       26.65      8.86 o 
  -5  -9   1      185.18      182.82     13.70 o 
  -4  -9   1      215.42      179.22     13.87 o 
  -3  -9   1       48.55       39.35      7.52 o 
  -2  -9   1      295.09      263.44     14.12 o 
  -1  -9   1      879.73      821.92     23.56 o 
   0  -9   1        7.90       13.50      4.21 o 
   1  -9   1       28.53       31.50      7.02 o 
   2  -9   1       58.46       53.72      8.69 o 
   3  -9   1        1.40        0.00      5.77 o 
   4  -9   1       90.28      101.35     10.95 o 
   5  -9   1       50.96       65.17     11.36 o 
  -8  -8   1      116.87      103.36     15.04 o 
  -7  -8   1        1.25        2.34      8.36 o 
  -6  -8   1       79.62       73.86     10.86 o 
  -5  -8   1        4.56        9.78      6.27 o 
  -4  -8   1      284.58      257.43     13.20 o 
  -3  -8   1      581.28      563.74     18.72 o 
  -2  -8   1       83.67       60.74      8.02 o 
  -1  -8   1       44.33       45.29      6.60 o 
   0  -8   1       15.06       18.02      3.75 o 
   1  -8   1      925.60      857.93     22.56 o 
   2  -8   1      490.40      489.29     17.80 o 
   3  -8   1      286.44      273.39     13.95 o 
   4  -8   1        1.73        4.01      4.93 o 
   5  -8   1       37.49       46.29      8.94 o 
   6  -8   1       14.00       17.96      9.02 o 
  -8  -7   1      104.07       98.09     11.78 o 
  -7  -7   1        0.71       16.63      6.60 o 
  -6  -7   1       94.49       93.25     11.20 o 
  -5  -7   1        3.12        8.36      5.77 o 
  -4  -7   1      130.11      119.06      9.27 o 
  -3  -7   1        0.25        4.93      4.51 o 
  -2  -7   1     1267.05     1153.21     23.65 o 
  -1  -7   1      115.03      108.79      8.10 o 
   0  -7   1        0.73        1.36      3.13 o 
   1  -7   1      610.17      547.53     16.71 o 
   2  -7   1      150.75      124.16      9.19 o 
   3  -7   1       14.98       14.96      6.10 o 
   4  -7   1      177.50      150.15     11.53 o 
   5  -7   1        9.56       11.70      7.10 o 
   6  -7   1       16.09        7.85      9.94 o 
   7  -7   1       61.44       63.58     13.12 o 
  -9  -6   1       27.87       31.67     11.53 o 
  -8  -6   1        8.04       -3.93      9.86 o 
  -7  -6   1       14.60        6.18      8.61 o 
  -6  -6   1     1502.85     1473.55     31.92 o 
  -5  -6   1       52.28       45.20      8.19 o 
  -4  -6   1      206.26      206.96     10.95 o 
  -3  -6   1       51.37       52.81      6.10 o 
  -2  -6   1      479.11      455.95     13.70 o 
  -1  -6   1      340.05      357.44     11.70 o 
   0  -6   1      639.92      665.41     25.86 o 
   1  -6   1      316.33      278.07     11.03 o 
   2  -6   1       85.10       82.97      7.10 o 
   3  -6   1      956.84      878.15     21.56 o 
   4  -6   1      440.79      421.44     16.38 o 
   5  -6   1       21.37       12.53      7.69 o 
   6  -6   1       23.81       28.16      6.93 o 
   7  -6   1        7.88       15.79      8.19 o 
  -9  -5   1        0.17        1.75      9.94 o 
  -8  -5   1       31.42       59.99     10.69 o 
  -7  -5   1       29.24       26.74      8.69 o 
  -6  -5   1      728.35      751.40     22.56 o 
  -5  -5   1       54.27       59.91      7.60 o 
  -4  -5   1        4.29        0.00      5.35 o 
  -3  -5   1       67.44       71.35      6.02 o 
  -2  -5   1      180.45      168.95      7.60 o 
  -1  -5   1       55.28       42.11      3.93 o 
   0  -5   1     1146.27     1101.91     12.94 o 
   1  -5   1        7.76       24.65      3.84 o 
   2  -5   1       20.89       13.87      4.01 o 
   3  -5   1      143.31      142.29      8.27 o 
   4  -5   1       87.11       85.48      7.69 o 
   5  -5   1       22.56       17.13      6.10 o 
   6  -5   1       87.11       81.30      9.53 o 
   7  -5   1        9.11       19.38      6.85 o 
   8  -5   1       12.19       21.56      7.94 o 
  -9  -4   1       88.02       91.24     13.79 o 
  -8  -4   1       11.12       24.40      8.36 o 
  -7  -4   1       61.28       59.74      8.44 o 
  -6  -4   1      218.06      241.72     13.45 o 
  -5  -4   1      240.10      240.97     11.95 o 
  -4  -4   1     4603.27     4620.18     42.70 o 
  -3  -4   1      550.94      571.84     13.87 o 
  -2  -4   1       13.23       16.54      3.68 o 
  -1  -4   1      178.55      165.35      6.60 o 
   0  -4   1       83.51       77.54      4.80 o 
   1  -4   1      175.02      144.97      6.60 o 
   2  -4   1     1471.56     1481.07     21.56 o 
   3  -4   1      333.58      325.78     11.20 o 
   4  -4   1       35.37       26.99      5.51 o 
   5  -4   1     1160.54     1135.33     26.07 o 
   6  -4   1      150.17      122.91     11.70 o 
   7  -4   1       16.22       11.61      7.27 o 
   8  -4   1      119.28       88.07     12.12 o 
  -9  -3   1      160.28      171.70     15.79 o 
  -8  -3   1        1.10       -8.69      8.69 o 
  -7  -3   1        1.39       -6.68      6.68 o 
  -6  -3   1        6.51        6.18      5.35 o 
  -5  -3   1       14.02       15.21      4.60 o 
  -4  -3   1     1287.51     1525.35     23.65 o 
  -3  -3   1     1653.67     1516.33     20.89 o 
  -2  -3   1        3.88        4.34      2.34 o 
  -1  -3   1     2230.16     2090.84     19.47 o 
   0  -3   1     8343.95     7394.92    339.44 o 
   1  -3   1      330.55      367.55      8.86 o 
   2  -3   1     2583.55     2611.80     25.90 o 
   3  -3   1      238.67      223.26      9.02 o 
   4  -3   1      242.25      266.54     11.03 o 
   5  -3   1       26.32       23.98      6.60 o 
   6  -3   1      895.29      879.74     24.31 o 
   7  -3   1      179.69      166.86     12.70 o 
   8  -3   1      209.05      183.23     14.87 o 
  -9  -2   1        0.63       -2.51      8.19 o 
  -8  -2   1        5.38        7.19      7.85 o 
  -7  -2   1      228.01      195.26     13.95 o 
  -6  -2   1       24.84       18.63      6.68 o 
  -5  -2   1       31.90       27.07      4.68 o 
  -4  -2   1      253.70      245.98      9.53 o 
  -3  -2   1      760.13      732.35     13.87 o 
  -2  -2   1     2779.56     2813.83     22.81 o 
  -1  -2   1     3660.83     3393.19     21.31 o 
   0  -2   1     1933.25     1763.45     49.46 o 
   1  -2   1      998.32      998.05     12.37 o 
   2  -2   1     2777.54     2663.35     23.81 o 
   3  -2   1      501.36      480.93     12.20 o 
   4  -2   1     5793.89     5845.99     46.21 o 
   5  -2   1        5.16        6.27      5.51 o 
   6  -2   1     1279.34     1225.06     27.57 o 
   7  -2   1      220.93      211.81     14.04 o 
   8  -2   1        3.26       16.88      7.44 o 
   9  -2   1        7.23       -3.59      8.94 o 
  -9  -1   1        3.65        5.93      8.10 o 
  -8  -1   1       98.33      100.51     11.95 o 
  -7  -1   1      318.59      321.26     16.79 o 
  -6  -1   1       14.57       19.55      6.10 o 
  -5  -1   1       37.97       21.89      5.77 o 
  -4  -1   1      966.56      936.89     17.63 o 
  -3  -1   1       75.91       65.00      4.60 o 
  -2  -1   1    12209.62    11771.11    184.07 o 
  -1  -1   1      122.90      135.77      3.84 o 
   0  -1   1      667.15      647.37      4.79 o 
   1  -1   1     6212.26     5429.39    100.93 o 
   2  -1   1    20798.25    17243.11    228.77 o 
   3  -1   1        3.35        0.25      3.09 o 
   4  -1   1      576.00      610.19     15.04 o 
   5  -1   1        8.22       10.95      5.26 o 
   6  -1   1       38.97       46.46      7.52 o 
   7  -1   1        0.97       -5.01      6.43 o 
   8  -1   1       13.13       -2.26      8.19 o 
   9  -1   1        4.33        9.61      8.19 o 
  -9   0   1        9.78        3.43      8.86 o 
  -8   0   1       97.83      107.20     11.11 o 
  -7   0   1       21.27       30.83      6.77 o 
  -6   0   1       90.02       91.24      8.36 o 
  -5   0   1     1008.29     1020.52     21.64 o 
  -4   0   1      106.70      104.86      6.52 o 
  -3   0   1      362.89      376.83     10.03 o 
  -2   0   1      183.08      211.72      6.43 o 
  -1   0   1     4075.19     3876.72     77.45 o 
   0   0   1        3.27        8.24      0.56 o 
   1   0   1     2624.11     2450.46     59.16 o 
   2   0   1    11673.01    11038.59    172.62 o 
   3   0   1      266.16      241.39      7.94 o 
   4   0   1      210.02      201.53      8.69 o 
   5   0   1       44.28       49.46      5.68 o 
   6   0   1      197.37      223.51     11.86 o 
   7   0   1        2.85        8.44      5.60 o 
   8   0   1       11.60       19.47      7.77 o 
   9   0   1        4.08       -5.10      9.11 o 
  -9   1   1       12.73        8.86      9.11 o 
  -8   1   1        0.76        3.01      6.60 o 
  -7   1   1       20.03       19.64      6.93 o 
  -6   1   1       13.77        3.68      6.85 o 
  -5   1   1     1088.36     1109.93     23.23 o 
  -4   1   1        7.71       13.20      4.01 o 
  -3   1   1     2012.66     1888.14     22.48 o 
  -2   1   1    25893.52    19526.96    247.90 o 
  -1   1   1      771.27      741.29      9.11 o 
   0   1   1      339.33      342.38      8.36 o 
   1   1   1      830.05      921.85      9.11 o 
   2   1   1      633.55      618.55      9.94 o 
   3   1   1        8.36       12.45      2.34 o 
   4   1   1       25.99       28.58      4.18 o 
   5   1   1       69.21       65.51      6.10 o 
   6   1   1      147.48      143.54     10.11 o 
   7   1   1      215.02      205.04     13.03 o 
   8   1   1       37.04       34.76      8.69 o 
   9   1   1        3.38        3.34      7.85 o 
  -9   2   1        7.85       -2.76      9.36 o 
  -8   2   1      240.18      236.04     16.29 o 
  -7   2   1       18.43       13.20      7.44 o 
  -6   2   1      270.38      266.29     14.04 o 
  -5   2   1      643.26      551.29     17.04 o 
  -4   2   1     5917.15     5770.54     46.87 o 
  -3   2   1     1047.32     1151.03     18.80 o 
  -2   2   1        0.12        0.67      2.26 o 
  -1   2   1     2012.73     1941.53     17.04 o 
   0   2   1      576.50      508.67      5.38 o 
   1   2   1     2630.30     2697.36     18.21 o 
   2   2   1    37090.36    32889.68    313.08 o 
   3   2   1      612.36      629.24     12.70 o 
   4   2   1      210.92      197.27      8.77 o 
   5   2   1      181.69      181.81      9.78 o 
   6   2   1      153.55      165.02     10.28 o 
   7   2   1        5.88       12.45      6.60 o 
   8   2   1        7.48        0.67      7.94 o 
   9   2   1       30.99       37.35      9.86 o 
  -8   3   1       28.30       20.30      9.19 o 
  -7   3   1       46.38       29.08      8.44 o 
  -6   3   1      774.43      742.37     22.56 o 
  -5   3   1      295.94      273.22     12.78 o 
  -4   3   1        8.46       10.69      4.18 o 
  -3   3   1     3650.70     3650.96     34.93 o 
  -2   3   1     2297.98     2141.64     23.48 o 
  -1   3   1        0.65        6.10      2.09 o 
   0   3   1      244.14      271.55      4.90 o 
   1   3   1      964.78      831.11     12.03 o 
   2   3   1      673.56      767.10     12.78 o 
   3   3   1      602.18      658.23     13.62 o 
   4   3   1      583.48      631.50     15.29 o 
   5   3   1       61.98       76.03      6.68 o 
   6   3   1       30.93       16.46      6.85 o 
   7   3   1      467.19      480.93     18.55 o 
   8   3   1      111.40       97.17     12.28 o 
   9   3   1       26.53        6.68     10.44 o 
  -8   4   1       73.09       67.51     10.95 o 
  -7   4   1        5.61       -3.68      7.85 o 
  -6   4   1      182.13      175.04     12.28 o 
  -5   4   1        0.03        3.68      4.51 o 
  -4   4   1        1.68        4.34      3.84 o 
  -3   4   1       24.19       30.00      5.01 o 
  -2   4   1     1524.82     1626.70     22.56 o 
  -1   4   1     1063.54     1092.55     16.88 o 
   0   4   1        5.27        1.97      3.01 o 
   1   4   1       43.60       69.52      4.43 o 
   2   4   1     3758.68     3812.97     31.00 o 
   3   4   1     4958.95     5306.74     40.02 o 
   4   4   1     5431.52     5629.25     45.95 o 
   5   4   1       29.52       39.10      6.52 o 
   6   4   1        3.59       10.28      5.43 o 
   7   4   1       27.08       30.00      6.77 o 
   8   4   1        3.98       15.12      7.77 o 
   9   4   1       42.60       32.84     10.61 o 
  -8   5   1        0.33        3.59      8.19 o 
  -7   5   1       13.90       16.38      8.44 o 
  -6   5   1       23.88       32.17      6.77 o 
  -5   5   1       22.85       15.46      6.77 o 
  -4   5   1       37.55       37.43      6.18 o 
  -3   5   1      123.24      119.23      8.27 o 
  -2   5   1      294.83      279.40     10.86 o 
  -1   5   1     6733.54     6666.07     45.79 o 
   0   5   1     7700.38     7027.30     31.76 o 
   1   5   1     1300.51     1376.13     19.97 o 
   2   5   1      181.85      177.30      7.85 o 
   3   5   1      112.08      162.76      8.27 o 
   4   5   1      529.00      559.89     15.88 o 
   5   5   1       11.02       16.04      6.18 o 
   6   5   1      104.62      108.20      9.53 o 
   7   5   1        0.70       11.45      6.27 o 
   8   5   1        4.49       -7.44      8.94 o 
   9   5   1       47.11       48.13     11.03 o 
  -7   6   1        0.85       -8.52      8.52 o 
  -6   6   1       13.09        5.77      7.60 o 
  -5   6   1      284.80      275.31     15.62 o 
  -4   6   1      617.21      591.64     19.30 o 
  -3   6   1      194.11      195.68     11.28 o 
  -2   6   1      293.14      290.85     12.03 o 
  -1   6   1     2911.83     2880.26     33.84 o 
   0   6   1      397.39      439.90     11.24 o 
   1   6   1     4280.11     4346.87     39.27 o 
   2   6   1       62.94       53.64      5.35 o 
   3   6   1      105.67      103.19      7.69 o 
   4   6   1      311.71      307.31     12.70 o 
   5   6   1     1353.52     1436.45     28.24 o 
   6   6   1     1408.16     1431.44     31.08 o 
   7   6   1        0.73        9.94      7.19 o 
   8   6   1        5.02        1.50      9.44 o 
   9   6   1       34.51       35.43      9.86 o 
  -7   7   1       33.38       19.80      9.27 o 
  -6   7   1        8.69       27.57      6.60 o 
  -5   7   1      133.19      129.51     12.37 o 
  -4   7   1        0.37        1.84      5.43 o 
  -3   7   1     1753.15     1632.97     31.42 o 
  -2   7   1       93.91       86.73      7.94 o 
  -1   7   1      399.36      423.20     14.45 o 
   0   7   1      731.16      756.59     13.20 o 
   1   7   1     2013.81     1935.02     29.41 o 
   2   7   1     1573.19     1503.55     25.73 o 
   3   7   1        0.14        0.42      4.60 o 
   4   7   1       85.62       78.54      7.77 o 
   5   7   1       68.79       67.76      8.69 o 
   6   7   1        5.60        9.27      6.85 o 
   7   7   1       70.30       66.09     10.53 o 
   8   7   1        4.25        8.86      8.77 o 
   9   7   1        0.25       -9.53      9.53 o 
  -6   8   1       16.04       13.70      9.27 o 
  -5   8   1      242.90      204.46     15.71 o 
  -4   8   1       53.96       55.06      8.02 o 
  -3   8   1      317.31      293.44     15.88 o 
  -2   8   1        0.47        3.84      5.35 o 
  -1   8   1      178.16      162.51     10.03 o 
   0   8   1      380.60      362.58     10.13 o 
   1   8   1       27.77       34.34      5.93 o 
   2   8   1      352.78      379.42     14.96 o 
   3   8   1     1461.30     1395.09     28.49 o 
   4   8   1       15.11       20.47      5.93 o 
   5   8   1        0.05       -3.59      6.18 o 
   6   8   1      234.68      237.88     14.54 o 
   7   8   1      220.37      208.88     15.96 o 
   8   8   1      207.97      212.48     16.71 o 
  -5   9   1       87.92      104.94     13.37 o 
  -4   9   1       10.41       16.46      8.36 o 
  -3   9   1       17.17        8.10      7.77 o 
  -2   9   1       96.27       70.94      9.61 o 
  -1   9   1      525.79      481.02     18.88 o 
   0   9   1       88.31       83.51      6.25 o 
   1   9   1      623.03      566.24     19.30 o 
   2   9   1      249.78      222.92     13.20 o 
   3   9   1      533.81      524.55     19.64 o 
   4   9   1       50.48       55.81      7.69 o 
   5   9   1        0.15        3.93      6.18 o 
   6   9   1       48.58       31.67      9.53 o 
   7   9   1       13.85       12.87      9.53 o 
   8   9   1        3.60      -10.44     10.44 o 
  -5  10   1       10.55        8.27      9.61 o 
  -4  10   1        0.19       -2.51      7.69 o 
  -3  10   1      151.62      151.82     13.54 o 
  -2  10   1      100.84       91.99     11.36 o 
  -1  10   1      433.00      414.84     18.63 o 
   0  10   1       35.97       41.43      7.81 o 
   1  10   1      290.93      242.56     14.12 o 
   2  10   1      108.86       96.67     10.44 o 
   3  10   1        0.16       -6.85      6.85 o 
   4  10   1       80.55       47.54      9.11 o 
   5  10   1       49.76       35.93      9.36 o 
   6  10   1        2.78        7.85      7.60 o 
   7  10   1        9.29       -2.59     10.28 o 
  -4  11   1       10.71       16.46      8.10 o 
  -3  11   1      111.34      118.81     12.62 o 
  -2  11   1      164.17      151.90     14.54 o 
  -1  11   1      140.29      184.65     14.45 o 
   0  11   1        9.77        8.40     10.65 o 
   1  11   1        9.03       10.44      7.10 o 
   2  11   1        5.88        6.93      6.10 o 
   3  11   1       39.90       37.77      8.19 o 
   4  11   1       57.91       52.89     10.28 o 
   5  11   1       11.23       17.38      8.36 o 
   6  11   1        0.76       -2.59      9.27 o 
  -2  12   1        0.04       -7.02      8.19 o 
  -1  12   1        1.25        8.27      6.93 o 
   0  12   1        0.55        4.42      4.99 o 
   1  12   1      198.08      176.21     15.04 o 
   2  12   1       58.30       57.90     11.11 o 
   3  12   1      334.71      377.08     20.22 o 
   4  12   1        4.74       -6.60      8.77 o 
   5  12   1       82.40       94.08     12.28 o 
   0  13   1        1.88        7.97      5.83 o 
   1  13   1      104.13       96.59     14.29 o 
   2  13   1        5.51       -3.51      8.94 o 
   3  13   1       42.84       64.84     11.36 o 
   4  13   1       63.51       79.63     13.37 o 
  -3 -13   2       57.34       67.43     12.45 o 
  -2 -13   2       72.86       63.58     13.87 o 
  -1 -13   2        0.61       -9.94      9.94 o 
   0 -13   2       22.28       32.93      8.31 o 
  -5 -12   2       41.82       30.00     12.12 o 
  -4 -12   2      107.79      107.87     14.12 o 
  -3 -12   2       65.72       70.69     12.28 o 
  -2 -12   2      301.00      333.96     19.80 o 
  -1 -12   2       50.31       56.90     10.28 o 
   0 -12   2        0.64        9.37      4.75 o 
   1 -12   2       42.25       59.82     11.03 o 
   2 -12   2        1.43       -4.51      8.52 o 
  -6 -11   2       80.22       71.44     12.78 o 
  -5 -11   2       34.90       65.51     10.61 o 
  -4 -11   2      141.46      121.65     13.79 o 
  -3 -11   2       73.11       83.55     11.53 o 
  -2 -11   2      186.45      177.38     15.21 o 
  -1 -11   2        5.44        8.69      6.35 o 
   0 -11   2        7.93        5.08      5.34 o 
   1 -11   2       47.48       29.75      9.61 o 
   2 -11   2        1.62       -5.60      8.77 o 
   3 -11   2       77.36       83.47     11.61 o 
  -7 -10   2       43.33       36.10     10.95 o 
  -6 -10   2        1.99        0.00      8.77 o 
  -5 -10   2       85.67      117.81     11.70 o 
  -4 -10   2       50.23       48.54      9.19 o 
  -3 -10   2       14.76       17.38      6.60 o 
  -2 -10   2        7.56       15.46      6.35 o 
  -1 -10   2       22.89       22.39      7.35 o 
   0 -10   2      296.96      280.98     11.31 o 
   1 -10   2        0.14       -6.35      6.35 o 
   2 -10   2      176.50      178.30     13.95 o 
   3 -10   2       33.87       47.88      9.86 o 
   4 -10   2      166.52      158.33     16.29 o 
   5 -10   2        2.17       -8.36      8.94 o 
  -7  -9   2       45.25       48.71     11.78 o 
  -6  -9   2       15.15        6.77      9.36 o 
  -5  -9   2       12.27       30.25      7.19 o 
  -4  -9   2       77.31       91.24      9.02 o 
  -3  -9   2      445.19      408.58     17.63 o 
  -2  -9   2        4.41       10.86      5.60 o 
  -1  -9   2       93.70      100.60      9.19 o 
   0  -9   2      757.44      746.57     16.04 o 
   1  -9   2        0.59       -6.52      6.52 o 
   2  -9   2      532.69      512.27     20.14 o 
   3  -9   2       55.83       36.51      9.36 o 
   4  -9   2       10.20       14.45      8.36 o 
   5  -9   2       58.11       66.59     10.95 o 
  -8  -8   2       94.87       85.89     13.62 o 
  -7  -8   2       44.22       41.69      9.61 o 
  -6  -8   2        5.28       -8.61      8.61 o 
  -5  -8   2      282.21      293.27     15.79 o 
  -4  -8   2      206.77      190.42     12.95 o 
  -3  -8   2        0.09        3.68      4.85 o 
  -2  -8   2      584.88      555.21     18.13 o 
  -1  -8   2        6.17        7.85      4.60 o 
   0  -8   2      663.27      605.20     23.35 o 
   1  -8   2      181.64      192.84     11.78 o 
   2  -8   2      366.60      350.67     15.79 o 
   3  -8   2       58.51       75.53      8.61 o 
   4  -8   2        3.19        7.52      6.68 o 
   5  -8   2       22.31       16.88      8.52 o 
   6  -8   2       89.64       97.42     12.78 o 
  -8  -7   2       23.22       31.17      9.69 o 
  -7  -7   2       79.11       78.37     10.69 o 
  -6  -7   2        0.45        5.18      5.85 o 
  -5  -7   2       35.90       28.74      7.85 o 
  -4  -7   2     1185.80     1147.69     26.24 o 
  -3  -7   2        5.12       -5.77      5.77 o 
  -2  -7   2       14.95       17.46      5.68 o 
  -1  -7   2      341.46      315.67     12.78 o 
   0  -7   2        0.18       -2.56      2.56 o 
   1  -7   2      821.12      776.63     20.22 o 
   2  -7   2      178.85      161.93     10.03 o 
   3  -7   2        6.54       -1.09      5.60 o 
   4  -7   2      465.69      451.11     18.63 o 
   5  -7   2       53.86       43.11      8.94 o 
   6  -7   2      103.41       98.18     11.86 o 
   7  -7   2       17.30        4.51     11.03 o 
  -9  -6   2       58.76       52.56     12.45 o 
  -8  -6   2        0.03        1.59      8.86 o 
  -7  -6   2        7.42        1.42      7.94 o 
  -6  -6   2        5.72       18.21      8.94 o 
  -5  -6   2      291.33      289.26     14.20 o 
  -4  -6   2       18.94       12.53      6.35 o 
  -3  -6   2     2143.74     2029.35     30.08 o 
  -2  -6   2      285.16      298.70     11.53 o 
  -1  -6   2       17.98       17.96      4.26 o 
   0  -6   2       29.27       29.31      3.33 o 
   1  -6   2       43.79       52.72      6.10 o 
   2  -6   2      564.93      534.16     16.21 o 
   3  -6   2       79.15       73.44      8.27 o 
   4  -6   2      125.59      106.03     10.86 o 
   5  -6   2      274.79      276.90     14.96 o 
   6  -6   2       35.97       27.66      9.86 o 
   7  -6   2       88.08       69.43     12.28 o 
  -9  -5   2       30.86       45.70     11.28 o 
  -8  -5   2       24.99       41.86      9.53 o 
  -7  -5   2      271.88      305.22     16.88 o 
  -6  -5   2      233.36      224.01     13.54 o 
  -5  -5   2      450.88      443.59     16.63 o 
  -4  -5   2      179.10      167.11      9.69 o 
  -3  -5   2      209.06      221.25      9.78 o 
  -2  -5   2      114.06      102.27      6.77 o 
  -1  -5   2        3.61       -1.50      2.76 o 
   0  -5   2      169.82      163.07      6.18 o 
   1  -5   2      467.38      420.86     12.37 o 
   2  -5   2      448.89      468.90     13.79 o 
   3  -5   2     1461.50     1349.39     24.98 o 
   4  -5   2       31.66       35.51      6.60 o 
   5  -5   2        5.65       -1.75      5.77 o 
   6  -5   2       71.36       67.09      9.86 o 
   7  -5   2        9.03       10.95      6.68 o 
   8  -5   2       32.22       23.39     10.61 o 
  -9  -4   2        3.34       -7.02      9.53 o 
  -8  -4   2        3.62        6.02      7.94 o 
  -7  -4   2      134.97      129.42     12.28 o 
  -6  -4   2      108.65      108.62     10.11 o 
  -5  -4   2      169.99      170.45     10.28 o 
  -4  -4   2      839.55      787.99     18.30 o 
  -3  -4   2      460.54      453.78     12.78 o 
  -2  -4   2       63.54       72.78      4.93 o 
  -1  -4   2     3458.24     2997.65     27.66 o 
   0  -4   2        8.94        5.93      1.60 o 
   1  -4   2        0.13       -2.67      2.67 o 
   2  -4   2        1.51        6.52      3.09 o 
   3  -4   2      254.48      273.22     10.69 o 
   4  -4   2      541.89      515.94     16.29 o 
   5  -4   2      222.68      253.58     12.87 o 
   6  -4   2        7.71        4.93      7.52 o 
   7  -4   2      164.74      166.27     13.62 o 
   8  -4   2       11.96       20.39      8.61 o 
  -9  -3   2       36.70       16.46     11.61 o 
  -8  -3   2      165.18      175.46     14.12 o 
  -7  -3   2        3.99       11.28      5.77 o 
  -6  -3   2        1.42        5.77      5.43 o 
  -5  -3   2      430.00      400.81     14.71 o 
  -4  -3   2      853.81      918.00     18.97 o 
  -3  -3   2      496.04      505.75     12.95 o 
  -2  -3   2      183.72      183.15      6.85 o 
  -1  -3   2      210.53      215.90      6.77 o 
   0  -3   2       27.58       32.05      2.35 o 
   1  -3   2     2254.68     2139.72     21.64 o 
   2  -3   2      107.17      105.36      5.85 o 
   3  -3   2      749.85      725.66     15.88 o 
   4  -3   2      209.44      206.88     10.19 o 
   5  -3   2     1123.34     1135.24     24.65 o 
   6  -3   2       84.40       81.13      9.53 o 
   7  -3   2        4.83        6.85      7.60 o 
   8  -3   2      110.15      118.40     11.61 o 
  -9  -2   2        1.30       -1.75      8.61 o 
  -8  -2   2       45.88       44.12      9.69 o 
  -7  -2   2       72.37       67.01      8.69 o 
  -6  -2   2       49.50       50.63      7.19 o 
  -5  -2   2      491.84      515.11     15.46 o 
  -4  -2   2      544.94      620.64     15.29 o 
  -3  -2   2      161.15      158.00      6.93 o 
  -2  -2   2     6235.95     6034.24     35.18 o 
  -1  -2   2       71.91       76.62      4.01 o 
   0  -2   2       10.02       11.11      2.05 o 
   1  -2   2     3804.17     3626.31     24.73 o 
   2  -2   2       12.00       28.16      3.43 o 
   3  -2   2       15.73        8.86      3.59 o 
   4  -2   2      390.47      409.58     13.29 o 
   5  -2   2       38.43       46.71      6.60 o 
   6  -2   2      239.55      210.97     13.29 o 
   7  -2   2      214.35      247.65     14.62 o 
   8  -2   2       59.16       62.33     10.28 o 
   9  -2   2       25.33       22.48      9.94 o 
  -9  -1   2        5.09        2.59      8.10 o 
  -8  -1   2       19.67       13.29      8.10 o 
  -7  -1   2      183.90      173.12     13.12 o 
  -6  -1   2      616.69      592.31     18.97 o 
  -5  -1   2       34.83       29.75      5.68 o 
  -4  -1   2      304.22      276.56     10.36 o 
  -3  -1   2       60.40       67.59      5.01 o 
  -2  -1   2      161.49      179.14      6.18 o 
  -1  -1   2      914.75      828.77     10.28 o 
   0  -1   2       41.95       47.23     10.99 o 
   1  -1   2      184.71      193.01      5.18 o 
   2  -1   2      123.42      117.23      5.10 o 
   3  -1   2     3547.97     3348.74     30.25 o 
   4  -1   2     2999.48     3054.13     33.09 o 
   5  -1   2      135.07      149.64      8.86 o 
   6  -1   2      286.35      288.93     13.87 o 
   7  -1   2      170.46      121.82     12.53 o 
   8  -1   2      100.33       80.04     11.36 o 
   9  -1   2       11.30       29.58      8.94 o 
  -9   0   2        9.91       -3.51      8.94 o 
  -8   0   2      108.39       94.16     11.70 o 
  -7   0   2       43.57       48.46      8.94 o 
  -6   0   2       16.87       16.71      6.43 o 
  -5   0   2      835.84      830.27     19.64 o 
  -4   0   2     1433.90     1421.16     22.64 o 
  -3   0   2      808.16      852.66     15.21 o 
  -2   0   2     3182.03     3272.21     24.48 o 
  -1   0   2       19.25       19.64      1.92 o 
   0   0   2     3433.28     3134.92     46.76 o 
   1   0   2      180.25      149.56      4.18 o 
   2   0   2     4947.45     5373.25     30.00 o 
   3   0   2      814.73      885.92     14.96 o 
   4   0   2        9.10        3.51      3.51 o 
   5   0   2        5.98        8.94      4.26 o 
   6   0   2      284.49      262.27     13.37 o 
   7   0   2        0.24        4.85      6.18 o 
   8   0   2       31.21       36.76      8.77 o 
   9   0   2       81.79       87.40     12.70 o 
  -9   1   2       11.94       13.45     10.19 o 
  -8   1   2        1.53        1.50      6.85 o 
  -7   1   2       51.81       71.02      8.27 o 
  -6   1   2      706.88      651.22     20.55 o 
  -5   1   2      759.39      732.60     19.13 o 
  -4   1   2     1759.80     1733.49     25.40 o 
  -3   1   2     1101.06     1139.42     17.96 o 
  -2   1   2      705.12      774.79     12.62 o 
  -1   1   2     3026.38     2975.68     19.72 o 
   0   1   2     5207.51     4731.09     61.68 o 
   1   1   2      575.81      631.83      8.36 o 
   2   1   2       56.36       70.18      3.76 o 
   3   1   2       86.31       86.98      5.26 o 
   4   1   2     1241.52     1303.60     20.80 o 
   5   1   2      507.86      462.13     14.45 o 
   6   1   2       33.07       36.35      6.60 o 
   7   1   2      120.48      123.07     10.95 o 
   8   1   2        2.31       -3.51      6.77 o 
   9   1   2       38.62       30.91     11.03 o 
  -9   2   2      100.37       93.33     12.37 o 
  -8   2   2        0.50       -6.35      8.61 o 
  -7   2   2        0.28       -7.19      7.19 o 
  -6   2   2      113.11       93.16      9.53 o 
  -5   2   2        8.26        3.26      5.68 o 
  -4   2   2       66.15       78.46      7.19 o 
  -3   2   2     6268.44     6050.61     42.36 o 
  -2   2   2      110.54      100.10      5.35 o 
  -1   2   2     2378.24     2375.93     19.80 o 
   0   2   2     2505.07     2423.71     44.87 o 
   1   2   2     1546.34     1545.82     14.54 o 
   2   2   2      523.93      626.57     10.78 o 
   3   2   2       33.38       36.93      4.01 o 
   4   2   2      786.06      852.08     17.04 o 
   5   2   2       30.83       28.32      5.60 o 
   6   2   2      230.78      216.15     12.20 o 
   7   2   2       77.24       86.98      9.19 o 
   8   2   2      234.68      242.14     15.37 o 
   9   2   2       83.85       92.74     12.45 o 
  -8   3   2       10.30       17.30      7.94 o 
  -7   3   2       18.35       17.55      7.52 o 
  -6   3   2       73.91       71.69      9.86 o 
  -5   3   2      109.86      121.57      9.69 o 
  -4   3   2      607.97      569.92     15.96 o 
  -3   3   2     1913.03     1850.46     25.40 o 
  -2   3   2      454.72      528.31     12.12 o 
  -1   3   2     5442.29     5318.10     33.50 o 
   0   3   2     1064.73     1066.14     15.16 o 
   1   3   2       93.98       84.81      4.43 o 
   2   3   2     2542.59     2581.05     23.48 o 
   3   3   2        0.23        0.75      2.84 o 
   4   3   2     1179.43     1248.46     21.31 o 
   5   3   2     1243.64     1305.86     24.23 o 
   6   3   2      590.21      596.82     19.22 o 
   7   3   2       53.93       60.91      8.69 o 
   8   3   2       14.05        8.52      7.52 o 
   9   3   2        2.57        8.27      8.77 o 
  -8   4   2       22.76       23.39      9.86 o 
  -7   4   2      203.04      184.90     13.87 o 
  -6   4   2       42.91       37.26      7.85 o 
  -5   4   2       18.53       21.89      6.35 o 
  -4   4   2       40.23       41.53      6.02 o 
  -3   4   2      735.92      685.56     16.79 o 
  -2   4   2     1541.33     1534.80     22.23 o 
  -1   4   2     1897.21     2041.46     23.31 o 
   0   4   2      101.27      101.12      3.72 o 
   1   4   2     1301.03     1364.85     17.80 o 
   2   4   2      548.45      543.52     12.12 o 
   3   4   2     1582.56     1790.55     23.65 o 
   4   4   2      606.83      674.11     16.63 o 
   5   4   2     1022.61     1113.52     23.31 o 
   6   4   2      126.24      140.04      9.69 o 
   7   4   2       19.87       28.07      6.60 o 
   8   4   2        8.80       -2.84      9.69 o 
   9   4   2        0.11       -7.52      9.11 o 
  -8   5   2       20.68       19.22      8.77 o 
  -7   5   2       39.85       64.75     10.19 o 
  -6   5   2       11.53       10.86      7.60 o 
  -5   5   2       16.08       20.89      5.35 o 
  -4   5   2        3.11        1.00      5.01 o 
  -3   5   2       24.49       34.01      5.26 o 
  -2   5   2        3.24        0.33      3.51 o 
  -1   5   2     1484.76     1510.15     22.39 o 
   0   5   2       40.46       41.01      3.03 o 
   1   5   2     8928.90     8881.49    209.30 o 
   2   5   2       21.06       36.85      4.68 o 
   3   5   2     2208.83     2297.05     28.58 o 
   4   5   2      303.27      329.95     12.70 o 
   5   5   2       64.31       77.54      7.27 o 
   6   5   2       70.75       83.14      8.19 o 
   7   5   2        1.47       -4.43      6.77 o 
   8   5   2       24.48       27.32      8.86 o 
   9   5   2        1.89       -6.85      9.94 o 
  -7   6   2        1.03        9.27      6.52 o 
  -6   6   2        1.40        3.68      7.77 o 
  -5   6   2      419.52      399.05     17.71 o 
  -4   6   2       70.35       74.03      8.27 o 
  -3   6   2      273.92      260.44     12.53 o 
  -2   6   2      168.00      169.61      9.44 o 
  -1   6   2     2678.14     2465.25     31.33 o 
   0   6   2      842.03      799.00     12.46 o 
   1   6   2      591.73      625.73     15.37 o 
   2   6   2       98.49      115.89      7.35 o 
   3   6   2       26.23       31.33      4.43 o 
   4   6   2        7.05       -3.93      4.43 o 
   5   6   2      118.21      137.28     10.28 o 
   6   6   2      159.82      152.90     12.12 o 
   7   6   2      157.78      146.39     12.87 o 
   8   6   2        0.02       -3.84      8.19 o 
   9   6   2       26.96       37.85     11.03 o 
  -7   7   2        8.19        6.35      7.77 o 
  -6   7   2       26.41       30.16      8.10 o 
  -5   7   2      259.25      306.64     17.38 o 
  -4   7   2       92.25      131.01     10.78 o 
  -3   7   2      810.83      772.62     22.31 o 
  -2   7   2      316.48      303.22     12.95 o 
  -1   7   2      710.67      760.34     19.47 o 
   0   7   2        2.10        2.84      2.57 o 
   1   7   2     2316.79     2223.03     31.42 o 
   2   7   2      512.17      514.52     15.71 o 
   3   7   2     1029.18     1010.83     22.56 o 
   4   7   2        0.60       -5.10      5.10 o 
   5   7   2      218.72      194.93     12.62 o 
   6   7   2       47.34       39.27      9.11 o 
   7   7   2       45.31       39.19     10.03 o 
   8   7   2       50.08       55.98      9.69 o 
   9   7   2        0.02        7.27      8.77 o 
  -6   8   2        5.38       -7.77     10.28 o 
  -5   8   2      199.40      203.04     15.12 o 
  -4   8   2      152.11      138.78     12.62 o 
  -3   8   2      160.60      151.73     12.03 o 
  -2   8   2      698.15      676.78     21.06 o 
  -1   8   2       42.65       42.28      6.77 o 
   0   8   2       37.26       33.66      4.22 o 
   1   8   2      280.21      264.70     12.53 o 
   2   8   2      331.18      320.59     13.54 o 
   3   8   2      110.06      106.70      9.86 o 
   4   8   2      214.09      218.83     11.95 o 
   5   8   2       14.04        4.76      6.85 o 
   6   8   2       79.45       74.03      9.53 o 
   7   8   2      193.83      210.05     15.71 o 
   8   8   2      165.99      156.58     15.46 o 
  -5   9   2       15.73       14.20      8.94 o 
  -4   9   2      218.44      209.55     15.21 o 
  -3   9   2       21.25        9.53      6.68 o 
  -2   9   2      189.23      210.05     13.45 o 
  -1   9   2        5.11        4.60      5.35 o 
   0   9   2      109.10      115.36      9.61 o 
   1   9   2        5.32       -1.59      5.51 o 
   2   9   2       12.43        6.52      5.77 o 
   3   9   2      993.60      964.71     25.48 o 
   4   9   2      594.85      577.35     20.64 o 
   5   9   2       29.77       22.73      7.60 o 
   6   9   2       18.50       15.79      7.19 o 
   7   9   2       17.74       19.13      8.94 o 
   8   9   2        4.66       -1.75     10.19 o 
  -5  10   2        3.18       20.22      8.02 o 
  -4  10   2        8.40       10.03      8.19 o 
  -3  10   2        1.40       -8.27      8.27 o 
  -2  10   2       15.39       17.46      6.43 o 
  -1  10   2      101.89      111.29     11.03 o 
   0  10   2      444.34      391.49     19.09 o 
   1  10   2      106.72      117.56     10.69 o 
   2  10   2      394.91      339.31     17.04 o 
   3  10   2      104.12       94.25      9.94 o 
   4  10   2      284.19      313.33     17.04 o 
   5  10   2       62.37       54.39      9.53 o 
   6  10   2       30.85       42.86      8.61 o 
   7  10   2        8.94        8.61      9.78 o 
  -4  11   2       75.02       79.04     13.03 o 
  -3  11   2        5.89        4.26      7.44 o 
  -2  11   2      200.24      202.45     15.62 o 
  -1  11   2      113.73       85.81     12.62 o 
   0  11   2       60.74       42.30      6.38 o 
   1  11   2       21.03       31.25      7.69 o 
   2  11   2       47.54       61.83      9.27 o 
   3  11   2       35.05       34.09      7.94 o 
   4  11   2        1.31        8.19      6.02 o 
   5  11   2      391.45      400.89     20.14 o 
   6  11   2       25.29       21.22     10.44 o 
   7  11   2       54.46       49.88     11.95 o 
  -2  12   2       10.72       10.53      8.86 o 
  -1  12   2       26.56       14.96      7.02 o 
   0  12   2       56.51       57.11      7.68 o 
   1  12   2       88.16      102.44     12.12 o 
   2  12   2       90.75       94.42     12.28 o 
   3  12   2       41.06       35.76     10.19 o 
   4  12   2        6.21       -1.67      9.36 o 
   5  12   2       57.72       51.97     12.20 o 
   6  12   2      178.65      174.79     17.30 o 
   0  13   2        3.45        0.89      8.94 o 
   1  13   2       35.05       13.12     10.44 o 
   2  13   2        5.08       -5.26      8.27 o 
   3  13   2      111.78      100.85     14.37 o 
   4  13   2      119.62       91.07     14.20 o 
  -4 -12   3      147.81      151.15     16.71 o 
  -3 -12   3       10.77        4.26      9.78 o 
  -2 -12   3       72.57       93.41     12.03 o 
  -1 -12   3      122.98      122.16     14.20 o 
   0 -12   3       81.00       98.27      8.56 o 
   1 -12   3      271.25      337.14     20.05 o 
   2 -12   3       41.61       63.92     11.11 o 
  -6 -11   3       52.00       78.62     11.70 o 
  -5 -11   3        0.33        2.59      7.60 o 
  -4 -11   3       16.18        8.02      8.69 o 
  -3 -11   3      429.54      449.27     21.31 o 
  -2 -11   3       10.56        5.18      8.77 o 
  -1 -11   3       76.80       96.34     11.45 o 
   0 -11   3       43.03       45.72      9.02 o 
   1 -11   3       25.36       19.47      8.94 o 
   2 -11   3       20.35       19.64      9.19 o 
   3 -11   3      129.54      146.14     15.12 o 
  -7 -10   3       51.60       55.40     11.78 o 
  -6 -10   3        1.49        0.84      7.77 o 
  -5 -10   3       63.75       51.97     10.61 o 
  -4 -10   3      120.17      137.45     12.87 o 
  -3 -10   3       46.42       44.62      8.36 o 
  -2 -10   3        1.92        2.67      5.60 o 
  -1 -10   3      265.97      253.75     15.21 o 
   0 -10   3       10.12       12.41      5.01 o 
   1 -10   3       95.94       98.18     11.20 o 
   2 -10   3      525.88      557.89     22.73 o 
   3 -10   3      275.10      271.88     18.47 o 
   4 -10   3       36.59       42.78     10.53 o 
  -7  -9   3        5.76        9.44      9.86 o 
  -6  -9   3       72.34       78.54     10.95 o 
  -5  -9   3       23.40       10.61      7.85 o 
  -4  -9   3       16.97        5.18      7.19 o 
  -3  -9   3      421.63      424.87     17.96 o 
  -2  -9   3      281.04      266.62     14.71 o 
  -1  -9   3       22.66       30.75      8.10 o 
   0  -9   3      166.25      171.66      9.12 o 
   1  -9   3        5.06        5.51      6.27 o 
   2  -9   3       28.77       43.53      8.27 o 
   3  -9   3        4.58        0.67      7.94 o 
   4  -9   3        4.68       -0.75      8.19 o 
   5  -9   3      277.10      281.07     19.05 o 
  -8  -8   3      131.19      124.24     15.04 o 
  -7  -8   3       33.65       30.66     10.11 o 
  -6  -8   3       67.39       60.49     11.03 o 
  -5  -8   3      178.17      157.41     12.37 o 
  -4  -8   3        1.49       -4.09      6.60 o 
  -3  -8   3      390.37      354.10     15.79 o 
  -2  -8   3     1156.25     1142.59     26.24 o 
  -1  -8   3      356.48      351.84     15.12 o 
   0  -8   3      223.13      204.18      8.42 o 
   1  -8   3      379.94      387.77     15.88 o 
   2  -8   3        0.09        1.75      5.68 o 
   3  -8   3      146.69      124.83     11.61 o 
   4  -8   3        4.49        5.60      6.68 o 
   5  -8   3      202.58      218.33     14.96 o 
   6  -8   3        7.42        8.69      8.19 o 
  -8  -7   3       18.95       10.36     11.53 o 
  -7  -7   3      249.21      252.92     16.21 o 
  -6  -7   3       21.21       27.49      7.52 o 
  -5  -7   3      142.97      164.10     11.20 o 
  -4  -7   3      905.91      868.12     23.31 o 
  -3  -7   3     1909.80     1827.73     32.08 o 
  -2  -7   3      513.76      489.46     16.13 o 
  -1  -7   3      235.93      197.94     10.28 o 
   0  -7   3        9.93        9.66      3.24 o 
   1  -7   3       30.70       28.91      5.93 o 
   2  -7   3      172.68      164.27     10.53 o 
   3  -7   3       32.94       23.39      6.10 o 
   4  -7   3       25.84       21.22      7.60 o 
   5  -7   3      103.40      105.95     11.61 o 
   6  -7   3        0.22        0.84      7.85 o 
   7  -7   3      195.33      207.38     17.55 o 
  -8  -6   3        0.05       -4.93      9.44 o 
  -7  -6   3      394.28      361.29     19.72 o 
  -6  -6   3      810.96      766.77     24.31 o 
  -5  -6   3     1029.43      938.89     24.90 o 
  -4  -6   3       34.98       48.29      6.43 o 
  -3  -6   3      208.37      210.64     10.69 o 
  -2  -6   3     1288.99     1264.42     23.65 o 
  -1  -6   3      828.81      773.20     18.13 o 
   0  -6   3      331.18      345.16     14.08 o 
   1  -6   3       10.21       19.30      3.84 o 
   2  -6   3      209.15      226.35     11.28 o 
   3  -6   3      517.89      514.94     17.38 o 
   4  -6   3       10.43       15.71      6.27 o 
   5  -6   3       84.27       74.53      9.78 o 
   6  -6   3       23.18       26.57      8.69 o 
   7  -6   3       49.96       32.08     10.44 o 
  -9  -5   3      170.05      158.50     17.04 o 
  -8  -5   3      164.55      147.14     15.96 o 
  -7  -5   3       36.85       33.00      7.85 o 
  -6  -5   3       97.69       91.24     10.53 o 
  -5  -5   3      796.38      765.60     21.72 o 
  -4  -5   3      588.34      621.55     17.88 o 
  -3  -5   3       57.75       58.74      6.10 o 
  -2  -5   3       13.69       20.64      3.51 o 
  -1  -5   3     1183.66     1059.38     19.30 o 
   0  -5   3      773.30      770.87     12.07 o 
   1  -5   3      299.58      266.79     10.03 o 
   2  -5   3       26.86       19.38      4.09 o 
   3  -5   3      147.67      139.70      9.27 o 
   4  -5   3      847.00      803.53     21.89 o 
   5  -5   3       26.96       33.42      6.52 o 
   6  -5   3      237.34      240.72     14.37 o 
   7  -5   3       69.44       65.34     11.20 o 
   8  -5   3       11.83       -3.59     10.95 o 
  -9  -4   3      132.67      149.73     14.71 o 
  -8  -4   3      103.84      105.19     12.62 o 
  -7  -4   3       60.83       51.05      9.69 o 
  -6  -4   3      194.55      188.16     12.95 o 
  -5  -4   3       26.58       31.17      6.10 o 
  -4  -4   3       45.88       45.29      6.02 o 
  -3  -4   3       49.82       41.53      4.34 o 
  -2  -4   3      617.50      685.56     14.71 o 
  -1  -4   3       74.91       82.47      5.43 o 
   0  -4   3     1835.97     1767.36     15.63 o 
   1  -4   3      629.14      530.40     12.70 o 
   2  -4   3      141.34      135.02      7.44 o 
   3  -4   3      169.41      171.62      9.36 o 
   4  -4   3        8.35        0.92      5.51 o 
   5  -4   3       15.73       11.28      6.52 o 
   6  -4   3       42.46       40.36      8.86 o 
   7  -4   3        2.85        2.92      7.35 o 
   8  -4   3        6.37        0.84      8.94 o 
  -9  -3   3      124.40      100.85     14.20 o 
  -8  -3   3       31.70       15.21     10.11 o 
  -7  -3   3       24.23       17.46      8.77 o 
  -6  -3   3      170.50      165.94     11.11 o 
  -5  -3   3      169.45      162.43     10.28 o 
  -4  -3   3       38.11       86.81      7.10 o 
  -3  -3   3      561.02      507.92     13.29 o 
  -2  -3   3      933.39      948.33     16.04 o 
  -1  -3   3      537.46      514.44     10.95 o 
   0  -3   3       34.69       19.34      3.63 o 
   1  -3   3       54.50       53.14      4.09 o 
   2  -3   3     1188.63     1185.54     18.63 o 
   3  -3   3      155.19      166.44      8.27 o 
   4  -3   3      842.21      814.90     19.13 o 
   5  -3   3      203.80      172.62     11.11 o 
   6  -3   3      270.55      311.49     15.62 o 
   7  -3   3        4.55       -3.51      7.85 o 
   8  -3   3      225.32      214.23     16.13 o 
  -9  -2   3       37.34       33.42      9.94 o 
  -8  -2   3       18.58       18.80      7.60 o 
  -7  -2   3       33.93       30.66      7.94 o 
  -6  -2   3        0.00       -0.50      5.01 o 
  -5  -2   3       12.17       11.53      4.26 o 
  -4  -2   3      794.36      779.89     17.46 o 
  -3  -2   3      231.25      210.22      8.44 o 
  -2  -2   3       85.32      119.82      5.60 o 
  -1  -2   3     2158.99     2248.59     20.47 o 
   0  -2   3     1032.88     1010.58     19.01 o 
   1  -2   3        4.78        3.59      1.67 o 
   2  -2   3      365.36      373.40      9.78 o 
   3  -2   3      299.27      332.04     10.61 o 
   4  -2   3       20.28       23.14      4.85 o 
   5  -2   3        6.55        8.69      4.34 o 
   6  -2   3      737.76      698.17     20.97 o 
   7  -2   3        2.04       17.13      7.10 o 
   8  -2   3       65.15       43.36     11.61 o 
   9  -2   3       21.31       21.72      9.69 o 
  -9  -1   3        0.15        6.18      7.27 o 
  -8  -1   3        3.02        4.51      6.93 o 
  -7  -1   3      231.92      211.81     14.20 o 
  -6  -1   3       31.13       32.50      7.85 o 
  -5  -1   3      204.35      215.32     10.69 o 
  -4  -1   3      595.12      641.44     15.88 o 
  -3  -1   3     5323.56     5244.32     38.27 o 
  -2  -1   3       46.78       46.71      4.09 o 
  -1  -1   3     5818.79     5612.37     29.91 o 
   0  -1   3     1012.54      967.36      9.15 o 
   1  -1   3       73.75       63.75      3.76 o 
   2  -1   3       17.48       13.87      3.01 o 
   3  -1   3       73.26       68.60      5.10 o 
   4  -1   3        2.05       -1.75      3.51 o 
   5  -1   3      444.84      426.71     14.71 o 
   6  -1   3      424.08      461.13     17.21 o 
   7  -1   3      325.17      329.70     16.63 o 
   8  -1   3       70.37       92.58     10.95 o 
   9  -1   3        3.33       -2.59      9.44 o 
  -9   0   3        0.06       -1.75      8.36 o 
  -8   0   3       91.72       83.30     11.86 o 
  -7   0   3      101.97       94.25     11.53 o 
  -6   0   3       49.81       52.81      8.61 o 
  -5   0   3      285.89      326.28     13.12 o 
  -4   0   3      301.61      281.74     10.95 o 
  -3   0   3      178.01      201.11      8.02 o 
  -2   0   3      199.81      216.49      7.02 o 
  -1   0   3        7.43        4.34      1.92 o 
   0   0   3     1512.19     1490.65     15.79 o 
   1   0   3     5384.59     4874.10    107.87 o 
   2   0   3     2904.33     3013.44     23.90 o 
   3   0   3     1025.15      997.38     16.13 o 
   4   0   3       27.43       31.83      4.76 o 
   5   0   3       25.31       20.22      5.43 o 
   6   0   3      168.04      185.07     10.78 o 
   7   0   3        2.54       -1.25      7.27 o 
   8   0   3       61.46       48.63     10.95 o 
   9   0   3        1.02        0.84      7.85 o 
  -9   1   3        0.34       23.73      6.43 o 
  -8   1   3        0.01       -8.77      8.77 o 
  -7   1   3        8.44        3.93      6.85 o 
  -6   1   3       16.12        4.43      6.52 o 
  -5   1   3      655.77      674.36     18.63 o 
  -4   1   3       37.56       44.78      5.18 o 
  -3   1   3      113.22      122.91      6.77 o 
  -2   1   3     3533.43     3417.17     27.57 o 
  -1   1   3     8127.98     7540.54    144.97 o 
   0   1   3       65.07       60.27      2.24 o 
   1   1   3     4686.43     4266.58    101.27 o 
   2   1   3      213.92      256.51      7.10 o 
   3   1   3     2038.23     2172.89     23.65 o 
   4   1   3        6.50       11.86      4.26 o 
   5   1   3       48.37       52.97      5.85 o 
   6   1   3      153.45      165.44     10.61 o 
   7   1   3       10.74       10.19      5.68 o 
   8   1   3      206.12      200.11     15.37 o 
   9   1   3       33.72       25.99     10.86 o 
  -8   2   3       91.46      100.85     12.45 o 
  -7   2   3        0.29       -6.18      7.19 o 
  -6   2   3      228.84      214.98     12.28 o 
  -5   2   3       31.94       36.35      6.35 o 
  -4   2   3        1.60       -2.34      4.68 o 
  -3   2   3      898.03      875.72     17.21 o 
  -2   2   3      314.42      386.85     10.11 o 
  -1   2   3      175.76      178.14      6.10 o 
   0   2   3      149.54      162.01      3.72 o 
   1   2   3     2601.21     2771.81     21.06 o 
   2   2   3       35.74       49.30      3.76 o 
   3   2   3     1139.27     1239.43     18.21 o 
   4   2   3     1493.02     1508.98     22.89 o 
   5   2   3      826.13      836.71     19.64 o 
   6   2   3       12.31       16.88      5.93 o 
   7   2   3       65.35       61.33      9.36 o 
   8   2   3       96.21       96.17     11.70 o 
   9   2   3       35.27       39.02     10.95 o 
  -8   3   3        9.16       16.79      6.93 o 
  -7   3   3        4.78       -5.77      8.02 o 
  -6   3   3       93.42       89.90      9.27 o 
  -5   3   3       83.98       78.79      8.19 o 
  -4   3   3      104.22      123.66      8.52 o 
  -3   3   3     1189.70     1227.07     21.14 o 
  -2   3   3     1105.66     1106.00     17.96 o 
  -1   3   3       24.67       18.72      3.09 o 
   0   3   3     1265.38     1264.40     11.86 o 
   1   3   3     1155.99     1167.33     15.29 o 
   2   3   3       20.15       16.71      3.09 o 
   3   3   3      804.65      843.64     15.79 o 
   4   3   3      141.12      127.92      7.69 o 
   5   3   3     1848.31     2007.71     30.33 o 
   6   3   3       69.49       75.45      8.69 o 
   7   3   3      409.05      394.62     17.13 o 
   8   3   3      114.42      130.59     11.53 o 
   9   3   3       38.65       29.91     10.61 o 
  -8   4   3       21.49       13.20      8.77 o 
  -7   4   3      122.40      112.71     12.28 o 
  -6   4   3      228.16      216.99     14.12 o 
  -5   4   3      259.44      277.31     14.12 o 
  -4   4   3      543.77      541.59     16.71 o 
  -3   4   3      242.63      298.29     11.78 o 
  -2   4   3      155.22      160.76      7.85 o 
  -1   4   3      208.74      200.95      8.10 o 
   0   4   3       31.24       21.80      2.35 o 
   1   4   3      744.01      809.88     14.20 o 
   2   4   3       25.00       37.18      4.09 o 
   3   4   3     8038.22     8524.80     51.55 o 
   4   4   3      525.99      560.23     15.04 o 
   5   4   3      970.56     1004.98     22.81 o 
   6   4   3      105.98      130.18     10.44 o 
   7   4   3       26.05       32.50      7.52 o 
   8   4   3       15.62       20.14      9.61 o 
   9   4   3        0.10        5.01      8.94 o 
  -7   5   3       19.87       28.91      9.02 o 
  -6   5   3      142.60      154.24     12.37 o 
  -5   5   3       69.46       68.18      8.86 o 
  -4   5   3       11.52       20.22      4.60 o 
  -3   5   3       10.51        9.53      4.18 o 
  -2   5   3      268.67      288.51     11.28 o 
  -1   5   3      341.30      333.04     11.20 o 
   0   5   3       30.37       28.87      3.12 o 
   1   5   3     2836.05     2872.57     29.49 o 
   2   5   3       60.01       49.88      5.01 o 
   3   5   3      280.19      347.42     11.95 o 
   4   5   3      704.98      692.74     17.80 o 
   5   5   3       10.48        6.93      4.76 o 
   6   5   3       89.02       85.22      9.02 o 
   7   5   3        0.48       -3.84      7.27 o 
   8   5   3        6.46        0.00      8.52 o 
   9   5   3        6.84       22.23      8.69 o 
  -7   6   3       21.70       14.62      9.86 o 
  -6   6   3       13.96       26.07      7.94 o 
  -5   6   3       57.39       38.77      7.60 o 
  -4   6   3      110.61      102.94      8.94 o 
  -3   6   3       73.33       75.37      7.44 o 
  -2   6   3      173.00      165.35      9.11 o 
  -1   6   3      566.47      604.43     16.29 o 
   0   6   3     1477.74     1374.55     16.34 o 
   1   6   3      532.07      554.96     14.62 o 
   2   6   3        4.39        6.77      3.18 o 
   3   6   3       60.33       57.90      5.77 o 
   4   6   3      130.56      119.57      8.86 o 
   5   6   3       29.88       34.93      6.68 o 
   6   6   3      122.91      116.72      9.61 o 
   7   6   3       51.45       55.81      9.02 o 
   8   6   3        0.06        6.85      8.86 o 
   9   6   3       12.70        8.77     10.03 o 
  -7   7   3        2.72        4.60      7.02 o 
  -6   7   3       81.56       68.51     11.86 o 
  -5   7   3        0.69        5.68      6.10 o 
  -4   7   3       46.12       60.74      8.86 o 
  -3   7   3      321.18      334.55     15.12 o 
  -2   7   3       41.18       22.39      6.52 o 
  -1   7   3      223.15      250.58     12.03 o 
   0   7   3       36.99       32.73      3.54 o 
   1   7   3       94.69      120.57      7.77 o 
   2   7   3        5.88        4.18      3.93 o 
   3   7   3        7.03        2.67      4.85 o 
   4   7   3        1.85       -0.50      4.85 o 
   5   7   3       20.28       24.40      6.35 o 
   6   7   3      198.75      215.23     14.54 o 
   7   7   3       11.72       11.20      8.69 o 
   8   7   3      229.28      222.34     16.54 o 
   9   7   3        0.01        8.19      8.19 o 
  -6   8   3        0.01        9.61      7.69 o 
  -5   8   3      136.58      128.34     12.20 o 
  -4   8   3      182.13      201.78     13.70 o 
  -3   8   3      432.15      380.25     17.13 o 
  -2   8   3       48.00       53.81      7.44 o 
  -1   8   3       84.93       78.12      7.94 o 
   0   8   3        1.29        6.40      4.60 o 
   1   8   3       46.69       39.60      6.10 o 
   2   8   3      635.97      596.41     17.96 o 
   3   8   3        1.76        0.00      5.10 o 
   4   8   3      283.34      289.60     14.29 o 
   5   8   3       39.11       41.53      9.19 o 
   6   8   3      262.35      266.37     15.46 o 
   7   8   3        0.15       11.20      8.27 o 
   8   8   3        0.12       -4.18      9.27 o 
  -5   9   3        1.96        5.10      8.02 o 
  -4   9   3       57.66       53.98      9.61 o 
  -3   9   3      272.63      308.15     16.71 o 
  -2   9   3       74.50       66.51      9.78 o 
  -1   9   3        1.79        0.58      4.76 o 
   0   9   3       20.06       25.64      4.43 o 
   1   9   3      189.72      192.09     11.45 o 
   2   9   3      521.56      496.81     18.13 o 
   3   9   3        4.18        0.00      6.77 o 
   4   9   3        3.04        4.18      6.77 o 
   5   9   3      240.65      272.38     15.12 o 
   6   9   3        7.28        6.43      7.10 o 
   7   9   3        0.04       -1.59      8.69 o 
   8   9   3        3.78        9.78      9.19 o 
  -4  10   3       28.27       27.74      9.53 o 
  -3  10   3        2.55        0.00      7.02 o 
  -2  10   3        0.19        1.42      6.52 o 
  -1  10   3        0.06       -0.67      6.43 o 
   0  10   3        3.09        2.74      6.31 o 
   1  10   3       89.37      101.10      9.86 o 
   2  10   3       16.34       21.64      6.93 o 
   3  10   3      458.88      459.38     19.30 o 
   4  10   3      136.36      155.08     11.86 o 
   5  10   3      137.51      160.42     13.20 o 
   6  10   3        4.84        3.93      7.10 o 
   7  10   3        9.09       20.55      7.27 o 
  -4  11   3        4.30       -9.19      9.19 o 
  -3  11   3       13.37       22.98      8.44 o 
  -2  11   3       69.47       68.76     11.20 o 
  -1  11   3      169.76      194.35     14.96 o 
   0  11   3       55.45       59.24      6.58 o 
   1  11   3        3.55       -5.60      6.52 o 
   2  11   3       31.22       26.49      9.11 o 
   3  11   3       28.84       31.33      7.69 o 
   4  11   3       57.60       46.04      9.69 o 
   5  11   3       31.84       42.53     10.36 o 
   6  11   3       26.07       27.99     11.28 o 
   7  11   3      120.99      131.01     14.79 o 
  -2  12   3        2.45        0.00      8.36 o 
  -1  12   3       25.03       40.11      9.11 o 
   0  12   3       15.20       10.14      6.11 o 
   1  12   3        6.93        2.34      8.02 o 
   2  12   3        2.90       -8.77      8.77 o 
   3  12   3        6.29        7.94      7.19 o 
   4  12   3       67.30       74.95     10.86 o 
   5  12   3      265.10      265.95     18.55 o 
   6  12   3        0.85       -9.27     10.95 o 
   0  13   3       29.54       26.53      7.12 o 
   1  13   3       31.57       65.92     10.61 o 
   2  13   3       28.80       24.48      9.94 o 
   3  13   3       19.58       20.39     10.78 o 
   4  13   3       44.14       47.37     10.86 o 
  -4 -12   4        1.07       -8.61      8.61 o 
  -3 -12   4        5.17        0.84      8.61 o 
  -2 -12   4       50.48       30.00      8.86 o 
  -1 -12   4       43.73       27.32     10.69 o 
   0 -12   4        1.78       -3.03      7.81 o 
   1 -12   4       12.53       25.90      9.69 o 
  -5 -11   4       11.12       34.09      8.44 o 
  -4 -11   4       40.98       41.19     10.95 o 
  -3 -11   4       22.71       32.34      8.36 o 
  -2 -11   4      517.76      548.78     23.14 o 
  -1 -11   4       36.63       32.08      9.19 o 
   0 -11   4       91.16       96.31     17.04 o 
   1 -11   4       93.20      111.79     13.03 o 
   2 -11   4      170.73      154.32     15.96 o 
   3 -11   4       34.62       58.07     11.53 o 
  -6 -10   4       33.93       26.07      9.02 o 
  -5 -10   4       41.13       66.43      9.36 o 
  -4 -10   4      146.00      157.00     12.78 o 
  -3 -10   4        3.35        3.59      6.02 o 
  -2 -10   4       10.95       -2.76      7.94 o 
  -1 -10   4       43.71       34.01      9.02 o 
   0 -10   4      446.99      450.98     14.45 o 
   1 -10   4       58.49       62.58     10.28 o 
   2 -10   4        1.43       -3.76      8.69 o 
   3 -10   4      323.69      390.78     20.05 o 
   4 -10   4      427.43      492.05     23.73 o 
  -7  -9   4       45.70       30.16     11.20 o 
  -6  -9   4      148.06      146.89     15.12 o 
  -5  -9   4       15.68       -2.17      8.10 o 
  -4  -9   4       13.43       12.20      7.60 o 
  -3  -9   4       23.49       18.47      6.43 o 
  -2  -9   4      136.84      151.65     11.95 o 
  -1  -9   4     1215.86     1174.93     29.24 o 
   0  -9   4     2569.97     2501.81     93.79 o 
   1  -9   4      332.43      329.87     17.46 o 
   2  -9   4      792.26      843.64     25.90 o 
   3  -9   4      235.96      290.68     16.71 o 
   4  -9   4      183.87      202.70     15.46 o 
   5  -9   4       12.55       12.20     10.28 o 
  -7  -8   4        2.17       -8.36      8.94 o 
  -6  -8   4      158.64      154.99     14.54 o 
  -5  -8   4      426.67      410.67     19.38 o 
  -4  -8   4        3.24        3.09      6.02 o 
  -3  -8   4      449.74      496.48     19.38 o 
  -2  -8   4      997.72      967.38     25.07 o 
  -1  -8   4      821.05      783.98     23.06 o 
   0  -8   4      284.07      300.97     12.07 o 
   1  -8   4      512.60      504.83     18.80 o 
   2  -8   4      323.57      333.80     15.79 o 
   3  -8   4       73.08       56.15      9.69 o 
   4  -8   4      211.94      234.12     15.21 o 
   5  -8   4      140.76      141.87     13.95 o 
   6  -8   4       22.61       32.84     10.44 o 
  -8  -7   4       11.80       20.39      9.19 o 
  -7  -7   4      111.92      124.66     12.70 o 
  -6  -7   4        0.07        9.02      5.68 o 
  -5  -7   4      154.49      150.31     11.95 o 
  -4  -7   4      528.60      499.48     18.72 o 
  -3  -7   4      502.98      478.18     17.38 o 
  -2  -7   4      119.31      114.80      9.02 o 
  -1  -7   4      484.07      482.44     16.13 o 
   0  -7   4     1363.45     1352.39     18.79 o 
   1  -7   4      995.41      952.34     22.73 o 
   2  -7   4      653.04      664.42     19.97 o 
   3  -7   4       13.93       11.53      6.02 o 
   4  -7   4      150.20      168.69     12.62 o 
   5  -7   4       32.08       56.32      9.53 o 
   6  -7   4       36.07       37.52      9.94 o 
   7  -7   4       98.71      125.50     13.54 o 
  -8  -6   4       24.88        9.36      9.94 o 
  -7  -6   4       31.60       36.43      8.94 o 
  -6  -6   4      118.95      120.57     11.95 o 
  -5  -6   4      299.27      285.67     14.62 o 
  -4  -6   4        0.58       -2.51      5.68 o 
  -3  -6   4      912.48      895.53     22.06 o 
  -2  -6   4      432.47      452.36     14.87 o 
  -1  -6   4      323.27      342.49     12.62 o 
   0  -6   4      102.15       93.42      5.64 o 
   1  -6   4       87.49      100.60      8.19 o 
   2  -6   4      320.63      349.76     13.54 o 
   3  -6   4        2.44        0.00      5.18 o 
   4  -6   4      393.85      410.58     16.96 o 
   5  -6   4        0.25       12.53      4.85 o 
   6  -6   4       71.41       81.88     11.03 o 
   7  -6   4       15.98       14.62     10.28 o 
  -8  -5   4        0.69        0.00      8.27 o 
  -7  -5   4      935.51      935.38     28.66 o 
  -6  -5   4       44.32       44.95      8.52 o 
  -5  -5   4       63.46       56.06      8.10 o 
  -4  -5   4      727.15      772.95     20.30 o 
  -3  -5   4      159.75      179.89      9.86 o 
  -2  -5   4      170.18      182.31      8.86 o 
  -1  -5   4      781.77      772.29     17.13 o 
   0  -5   4      226.78      235.25      6.88 o 
   1  -5   4       70.39       90.24      6.60 o 
   2  -5   4      751.56      712.71     18.05 o 
   3  -5   4      992.81      984.43     22.23 o 
   4  -5   4      915.96      914.66     23.23 o 
   5  -5   4        0.64        5.43      6.35 o 
   6  -5   4        1.73        9.02      6.18 o 
   7  -5   4        9.35        7.19      8.86 o 
   8  -5   4        5.93       -7.35     11.36 o 
  -9  -4   4       63.20       62.58     12.20 o 
  -8  -4   4       34.90       51.80     10.11 o 
  -7  -4   4       24.56       25.40      7.77 o 
  -6  -4   4      128.85      111.21     10.78 o 
  -5  -4   4      198.44      200.61     11.70 o 
  -4  -4   4        0.71       -4.26      4.26 o 
  -3  -4   4      863.47      857.34     18.80 o 
  -2  -4   4        5.28        4.51      3.59 o 
  -1  -4   4      162.50      151.32      7.35 o 
   0  -4   4       79.41       99.32      4.36 o 
   1  -4   4        2.26       -2.84      2.84 o 
   2  -4   4      570.11      562.82     14.62 o 
   3  -4   4      782.17      816.99     19.05 o 
   4  -4   4        2.22        8.94      5.51 o 
   5  -4   4      134.03      157.41     11.53 o 
   6  -4   4      279.87      295.86     16.38 o 
   7  -4   4        8.30        6.77      8.10 o 
   8  -4   4       80.26       93.58     13.62 o 
  -9  -3   4        9.12       -4.51     10.03 o 
  -8  -3   4       41.76       32.84      9.61 o 
  -7  -3   4      175.86      184.15     13.20 o 
  -6  -3   4      110.46      115.47     10.11 o 
  -5  -3   4      132.26      153.07     10.03 o 
  -4  -3   4     1865.28     1896.75     29.16 o 
  -3  -3   4      193.40      235.79      9.86 o 
  -2  -3   4        0.71        7.19      3.43 o 
  -1  -3   4     1539.74     1686.70     21.06 o 
   0  -3   4      252.24      266.40      5.99 o 
   1  -3   4     2471.10     2388.29     25.57 o 
   2  -3   4        3.73        6.93      2.76 o 
   3  -3   4      356.12      368.05     12.53 o 
   4  -3   4      241.88      228.02     11.11 o 
   5  -3   4      423.92      413.67     15.71 o 
   6  -3   4      730.51      687.98     22.39 o 
   7  -3   4       37.06       34.51      8.10 o 
   8  -3   4       16.02       22.23      9.36 o 
  -9  -2   4        2.15        2.67      9.27 o 
  -8  -2   4       66.71       78.37     10.86 o 
  -7  -2   4        7.14       16.54      5.85 o 
  -6  -2   4      316.56      315.58     15.29 o 
  -5  -2   4        1.67       -5.43      5.43 o 
  -4  -2   4      300.51      352.51     12.78 o 
  -3  -2   4     1705.90     1841.19     24.90 o 
  -2  -2   4      368.83      381.34     10.44 o 
  -1  -2   4     2592.43     2534.43     23.90 o 
   0  -2   4        5.67        6.16      1.84 o 
   1  -2   4      133.58      153.07      6.27 o 
   2  -2   4      588.47      576.85     12.62 o 
   3  -2   4      117.66      135.02      7.27 o 
   4  -2   4        3.25       -0.42      4.18 o 
   5  -2   4       63.54       56.65      6.93 o 
   6  -2   4      101.62      101.68     10.53 o 
   7  -2   4       42.74       54.89      9.69 o 
   8  -2   4      193.14      202.53     15.88 o 
   9  -2   4        0.15        0.92      9.27 o 
  -9  -1   4        9.95       16.29      9.19 o 
  -8  -1   4       72.67       49.71     11.20 o 
  -7  -1   4      139.53      124.66     11.36 o 
  -6  -1   4       44.10       44.95      6.18 o 
  -5  -1   4      487.42      519.70     16.88 o 
  -4  -1   4      137.82      138.78      8.02 o 
  -3  -1   4       64.11       71.27      6.02 o 
  -2  -1   4     4538.79     4396.17     33.00 o 
  -1  -1   4       57.06       68.68      4.34 o 
   0  -1   4       16.38       15.24      1.70 o 
   1  -1   4     1627.93     1634.47     17.80 o 
   2  -1   4      122.02      144.63      6.35 o 
   3  -1   4      234.81      211.72      8.44 o 
   4  -1   4       92.62       85.98      7.10 o 
   5  -1   4       77.93       65.92      7.27 o 
   6  -1   4       22.43       32.25      6.85 o 
   7  -1   4      158.68      160.26     13.03 o 
   8  -1   4      293.96      269.88     18.47 o 
   9  -1   4       30.07       24.73      9.86 o 
  -9   0   4       39.96       42.19     10.44 o 
  -8   0   4        9.06       12.53      7.35 o 
  -7   0   4        2.90       -8.36      8.36 o 
  -6   0   4      767.19      742.12     22.48 o 
  -5   0   4      300.03      302.55     13.12 o 
  -4   0   4      440.86      451.52     13.95 o 
  -3   0   4       73.76       85.56      5.85 o 
  -2   0   4     5232.99     5395.39     36.18 o 
  -1   0   4     1826.90     1923.99     19.13 o 
   0   0   4        0.65       -1.26      1.26 o 
   1   0   4      381.44      412.92      9.02 o 
   2   0   4       97.95      117.98      5.51 o 
   3   0   4       89.44       76.54      6.18 o 
   4   0   4     2599.34     2627.84     31.00 o 
   5   0   4       24.03       26.90      5.26 o 
   6   0   4        0.26        1.00      5.26 o 
   7   0   4        1.83        0.00      5.51 o 
   8   0   4      139.52      148.39     13.29 o 
   9   0   4        0.16        0.00      8.94 o 
  -8   1   4      194.06      163.68     15.12 o 
  -7   1   4       19.13       27.32      7.60 o 
  -6   1   4      197.97      187.08     11.86 o 
  -5   1   4       43.99       38.60      6.43 o 
  -4   1   4      692.81      667.01     16.88 o 
  -3   1   4      889.79      961.95     17.71 o 
  -2   1   4      606.64      575.43     12.70 o 
  -1   1   4     2018.41     2054.08     20.14 o 
   0   1   4     9409.08     8701.20    112.19 o 
   1   1   4     1973.07     2196.54     19.47 o 
   2   1   4     6310.08     6110.27    149.98 o 
   3   1   4        5.43        5.35      3.18 o 
   4   1   4        0.18        6.77      3.43 o 
   5   1   4       11.89       19.22      4.43 o 
   6   1   4      117.89      120.40      9.11 o 
   7   1   4       11.97        9.78      7.44 o 
   8   1   4       27.80       33.84      8.44 o 
   9   1   4      138.15      138.62     15.29 o 
  -8   2   4        0.41       -3.34      7.44 o 
  -7   2   4       31.69       38.10      7.94 o 
  -6   2   4      314.60      299.79     15.12 o 
  -5   2   4       86.14       80.63      8.52 o 
  -4   2   4     1173.21     1258.98     23.65 o 
  -3   2   4      111.97      125.25      7.60 o 
  -2   2   4     1181.79     1256.56     18.63 o 
  -1   2   4       65.88       51.89      4.68 o 
   0   2   4    10264.39     9477.50    124.66 o 
   1   2   4     1195.50     1225.06     15.62 o 
   2   2   4      137.04      123.66      5.60 o 
   3   2   4       13.09        6.52      3.26 o 
   4   2   4     3429.36     3480.84     35.51 o 
   5   2   4      297.33      305.05     12.37 o 
   6   2   4      285.94      299.96     14.12 o 
   7   2   4       96.40       95.59     10.78 o 
   8   2   4       18.37       14.29      8.44 o 
   9   2   4       42.37       60.33     11.03 o 
  -8   3   4        0.23        7.77      6.52 o 
  -7   3   4        6.10       -2.17      7.52 o 
  -6   3   4      248.69      271.63     14.04 o 
  -5   3   4       19.19       16.38      6.35 o 
  -4   3   4      675.07      741.54     19.22 o 
  -3   3   4      730.24      761.01     17.55 o 
  -2   3   4      824.52      865.70     16.63 o 
  -1   3   4      312.28      321.18      9.53 o 
   0   3   4     1319.96     1281.13     12.11 o 
   1   3   4     1049.71      948.42     14.62 o 
   2   3   4       46.09       46.87      4.26 o 
   3   3   4      741.74      783.23     15.71 o 
   4   3   4      636.93      649.04     15.96 o 
   5   3   4       18.65       11.11      6.27 o 
   6   3   4       48.33       40.52      7.19 o 
   7   3   4      265.88      271.05     14.79 o 
   8   3   4      109.55      127.67     12.28 o 
   9   3   4       14.15        2.51      9.11 o 
  -8   4   4        5.91       -2.67      9.94 o 
  -7   4   4       17.00       24.82      7.19 o 
  -6   4   4       10.34       13.29      6.93 o 
  -5   4   4      323.73      306.14     15.04 o 
  -4   4   4      274.27      267.62     12.20 o 
  -3   4   4      420.51      405.32     14.04 o 
  -2   4   4      224.83      238.21      9.53 o 
  -1   4   4        6.15       11.70      2.67 o 
   0   4   4      183.57      193.17      5.45 o 
   1   4   4      142.92      145.38      6.52 o 
   2   4   4     1082.82     1062.72     17.71 o 
   3   4   4       74.52       81.46      6.27 o 
   4   4   4        0.23        3.34      4.18 o 
   5   4   4      423.70      449.85     15.88 o 
   6   4   4     1050.02     1043.67     25.57 o 
   7   4   4      524.18      514.02     20.89 o 
   8   4   4        0.70       -0.75      7.52 o 
   9   4   4        0.41       -9.27      9.27 o 
  -7   5   4      343.56      322.60     19.30 o 
  -6   5   4       32.55       32.59      8.77 o 
  -5   5   4      106.77      112.80     10.78 o 
  -4   5   4       64.54       60.16      7.85 o 
  -3   5   4        6.42        8.10      4.09 o 
  -2   5   4      299.30      301.13     11.53 o 
  -1   5   4       21.15       32.42      4.26 o 
   0   5   4      187.09      198.36      6.05 o 
   1   5   4       81.00       75.37      5.93 o 
   2   5   4      962.60      955.94     18.05 o 
   3   5   4     1715.37     1720.03     25.99 o 
   4   5   4        1.02       -0.84      5.01 o 
   5   5   4      128.21      126.67      9.94 o 
   6   5   4        7.97       10.44      5.93 o 
   7   5   4       81.82       75.11     10.11 o 
   8   5   4       20.02       39.52      8.36 o 
   9   5   4        2.50       -4.34      8.19 o 
  -7   6   4        0.20        7.02      8.94 o 
  -6   6   4       79.09       66.26     10.95 o 
  -5   6   4      124.40       93.33      9.53 o 
  -4   6   4      106.25      103.52      8.69 o 
  -3   6   4      190.42      184.07     10.95 o 
  -2   6   4     1171.92     1202.59     24.06 o 
  -1   6   4     1399.24     1373.45     24.40 o 
   0   6   4        2.11        5.58      2.57 o 
   1   6   4      163.76      142.46      8.36 o 
   2   6   4      123.86      124.49      8.02 o 
   3   6   4        4.53        9.19      4.26 o 
   4   6   4       12.62       15.21      5.43 o 
   5   6   4      277.23      281.91     13.45 o 
   6   6   4        0.01        7.60      5.77 o 
   7   6   4       37.10       28.16      8.36 o 
   8   6   4      285.54      287.76     18.13 o 
   9   6   4       76.02       56.65     13.12 o 
  -6   7   4      193.23      175.80     14.71 o 
  -5   7   4       48.55       51.22      9.02 o 
  -4   7   4        8.24       -3.18      7.35 o 
  -3   7   4      192.40      197.44     11.95 o 
  -2   7   4      125.33      115.39      9.69 o 
  -1   7   4      131.91      133.02      9.11 o 
   0   7   4        0.17       -2.89      2.89 o 
   1   7   4       30.98       31.00      4.51 o 
   2   7   4       23.95       34.51      4.85 o 
   3   7   4      689.99      673.78     18.47 o 
   4   7   4       93.40       83.39      8.69 o 
   5   7   4      216.98      224.17     12.95 o 
   6   7   4        0.04       -0.58      6.60 o 
   7   7   4        0.07        4.26      7.77 o 
   8   7   4       18.22       22.56     10.36 o 
   9   7   4       16.93       25.65     10.95 o 
  -6   8   4       11.82        4.43      9.19 o 
  -5   8   4        1.52       10.28      7.27 o 
  -4   8   4       62.52       67.93      8.61 o 
  -3   8   4      109.60       98.34     10.78 o 
  -2   8   4       45.40       42.53      7.02 o 
  -1   8   4      222.59      238.88     12.53 o 
   0   8   4       56.24       49.92      6.93 o 
   1   8   4      111.78      115.22      9.53 o 
   2   8   4       60.14       71.10      7.52 o 
   3   8   4        2.55        2.59      4.93 o 
   4   8   4       48.96       47.63      7.44 o 
   5   8   4      127.12      147.81     11.61 o 
   6   8   4       40.76       18.72      8.94 o 
   7   8   4       62.60       69.85     10.61 o 
   8   8   4        0.21       -8.94      8.94 o 
  -5   9   4       64.76       56.82     11.36 o 
  -4   9   4      101.99      100.43     12.20 o 
  -3   9   4       45.09       46.12      8.36 o 
  -2   9   4       40.55       49.80      8.10 o 
  -1   9   4        4.30        3.59      5.60 o 
   0   9   4        8.38       15.54      3.86 o 
   1   9   4       63.43       84.31      7.60 o 
   2   9   4       82.68       82.55      8.77 o 
   3   9   4      381.80      372.98     16.71 o 
   4   9   4       40.01       33.42      7.44 o 
   5   9   4      271.01      261.94     15.12 o 
   6   9   4        0.18       -2.92      7.19 o 
   7   9   4      119.07       96.25     12.70 o 
   8   9   4        4.65       20.55      9.02 o 
  -4  10   4        2.66       -6.85      8.02 o 
  -3  10   4        7.87        7.02      7.52 o 
  -2  10   4        0.48        5.01      5.85 o 
  -1  10   4      284.25      240.80     15.79 o 
   0  10   4       41.07       33.48      5.43 o 
   1  10   4      206.08      208.30     13.70 o 
   2  10   4        1.16        5.01      5.18 o 
   3  10   4       11.32       12.87      6.35 o 
   4  10   4      105.70      113.38     11.61 o 
   5  10   4       42.61       31.75      9.78 o 
   6  10   4       13.46       25.07      8.19 o 
   7  10   4        7.72        2.59      9.27 o 
  -3  11   4       95.89      125.92     12.53 o 
  -2  11   4      139.31      144.97     13.62 o 
  -1  11   4       82.79       91.99     11.28 o 
   0  11   4      226.42      217.70     11.04 o 
   1  11   4       19.74       18.38      7.19 o 
   2  11   4        0.42        7.02      5.35 o 
   3  11   4      138.51      131.51     12.28 o 
   4  11   4        3.34        6.02      7.44 o 
   5  11   4        0.54       -2.34      7.60 o 
   6  11   4        0.01       -0.84      8.02 o 
   7  11   4       32.23       34.26     11.36 o 
  -2  12   4       21.12       16.04      8.69 o 
  -1  12   4        2.56       -2.51      8.10 o 
   0  12   4        5.70       11.72      5.94 o 
   1  12   4       61.34       72.11     11.03 o 
   2  12   4        5.31        6.35      7.02 o 
   3  12   4        0.64        0.00      6.77 o 
   4  12   4        1.62       -1.67      8.52 o 
   5  12   4        3.91       15.71      8.27 o 
   0  13   4      158.16      151.22     11.00 o 
   1  13   4       62.32       63.75     11.45 o 
   2  13   4      101.13      112.71     13.87 o 
   3  13   4        4.24       -9.02      9.02 o 
   4  13   4       31.15       37.52     10.28 o 
  -3 -12   5       23.97       17.13      9.69 o 
  -2 -12   5       37.90       31.83     10.36 o 
  -1 -12   5       29.12       35.18      8.52 o 
   0 -12   5      120.65      150.82     10.65 o 
   1 -12   5       32.00       27.49     11.20 o 
  -5 -11   5       10.44       11.78      9.19 o 
  -4 -11   5      147.90      164.60     14.96 o 
  -3 -11   5      260.32      265.45     17.46 o 
  -2 -11   5       75.84       92.33     11.28 o 
  -1 -11   5       35.13       14.20      9.27 o 
   0 -11   5        0.00       -1.91      5.70 o 
   1 -11   5       11.36       10.69      8.36 o 
   2 -11   5        2.91       10.36      8.19 o 
   3 -11   5      119.13      135.61     14.45 o 
  -6 -10   5        1.76       -0.92      7.60 o 
  -5 -10   5       51.38       67.18     10.28 o 
  -4 -10   5       64.64       64.42     10.86 o 
  -3 -10   5       10.10       17.71      7.19 o 
  -2 -10   5       30.93       32.17      8.44 o 
  -1 -10   5        2.76       -8.19      8.19 o 
   0 -10   5      140.85      135.08      9.07 o 
   1 -10   5        0.06       12.53      6.93 o 
   2 -10   5      310.77      264.70     18.47 o 
   3 -10   5        6.19        4.09      8.02 o 
   4 -10   5       30.46       40.27     10.61 o 
  -7  -9   5        0.01        8.27      8.86 o 
  -6  -9   5       40.55       34.93     10.78 o 
  -5  -9   5        1.69       -0.75      7.85 o 
  -4  -9   5       14.00       20.47      6.43 o 
  -3  -9   5      118.32      113.55     10.86 o 
  -2  -9   5      297.88      259.85     15.88 o 
  -1  -9   5      460.89      443.50     19.47 o 
   0  -9   5      391.80      392.93     13.06 o 
   1  -9   5      296.53      257.51     16.96 o 
   2  -9   5      159.65      163.35     12.28 o 
   3  -9   5      100.19      110.04     12.20 o 
   4  -9   5        7.20       12.12      8.77 o 
   5  -9   5      138.51      154.91     15.54 o 
  -7  -8   5       76.25      101.60     11.70 o 
  -6  -8   5      129.28      132.27     12.95 o 
  -5  -8   5       49.37       46.96      9.86 o 
  -4  -8   5       16.22        8.36      7.27 o 
  -3  -8   5        0.01       -5.35      6.10 o 
  -2  -8   5       46.14       52.97      7.94 o 
  -1  -8   5      422.18      403.65     17.38 o 
   0  -8   5      127.65      108.17      7.80 o 
   1  -8   5      403.32      395.38     17.46 o 
   2  -8   5      443.90      426.54     18.13 o 
   3  -8   5       49.82       46.71      9.02 o 
   4  -8   5       50.13       42.53      9.94 o 
   5  -8   5       68.00       75.53     11.70 o 
   6  -8   5       56.30       48.04     11.28 o 
  -8  -7   5       71.71       80.63     11.11 o 
  -7  -7   5       10.24       13.79      7.94 o 
  -6  -7   5       58.69       57.15      9.69 o 
  -5  -7   5      194.60      199.94     13.54 o 
  -4  -7   5       47.78       50.30      8.02 o 
  -3  -7   5       91.78       86.06      9.19 o 
  -2  -7   5      130.79      124.58     10.19 o 
  -1  -7   5     1355.28     1259.74     26.74 o 
   0  -7   5      228.88      239.00      8.68 o 
   1  -7   5      727.76      710.71     20.89 o 
   2  -7   5     3983.02     3914.32     48.54 o 
   3  -7   5      204.43      189.83     12.37 o 
   4  -7   5       76.23       84.05      9.78 o 
   5  -7   5       12.46       11.11      8.19 o 
   6  -7   5        1.35       -2.51      7.77 o 
  -8  -6   5       26.68       26.32     10.36 o 
  -7  -6   5       78.01       75.70     11.28 o 
  -6  -6   5       16.63       12.95      7.27 o 
  -5  -6   5      642.21      604.26     21.22 o 
  -4  -6   5      483.56      480.77     17.80 o 
  -3  -6   5       28.22       26.15      5.68 o 
  -2  -6   5       51.14       44.53      6.10 o 
  -1  -6   5      699.18      659.32     18.05 o 
   0  -6   5     1234.36     1249.55     32.29 o 
   1  -6   5      278.37      266.37     12.12 o 
   2  -6   5      123.26      130.43      9.86 o 
   3  -6   5       28.42       23.48      7.10 o 
   4  -6   5       47.08       46.62      7.77 o 
   5  -6   5       30.15       33.17      7.10 o 
   6  -6   5       57.68       59.24     10.11 o 
   7  -6   5      198.12      176.63     16.96 o 
  -8  -5   5       72.03       70.35     12.62 o 
  -7  -5   5       28.75       39.19      9.02 o 
  -6  -5   5       87.81       88.23     10.95 o 
  -5  -5   5       12.05       13.45      6.35 o 
  -4  -5   5      177.26      173.04     10.78 o 
  -3  -5   5       10.35        7.85      4.18 o 
  -2  -5   5      333.59      326.61     12.53 o 
  -1  -5   5      842.04      883.41     18.88 o 
   0  -5   5      119.29      133.03      5.97 o 
   1  -5   5       59.65       48.46      5.85 o 
   2  -5   5     2130.06     2243.41     32.42 o 
   3  -5   5     2109.51     2050.32     32.84 o 
   4  -5   5     2029.54     1967.18     34.76 o 
   5  -5   5      597.18      628.66     21.81 o 
   6  -5   5       42.68       37.68      9.86 o 
   7  -5   5       22.59       37.52     10.53 o 
  -8  -4   5        9.84       16.46      9.36 o 
  -7  -4   5        4.53        2.17      7.10 o 
  -6  -4   5      708.61      686.98     22.98 o 
  -5  -4   5        1.18       -0.50      5.18 o 
  -4  -4   5      128.64      120.48      9.36 o 
  -3  -4   5       41.48       39.10      6.02 o 
  -2  -4   5     1373.70     1340.37     22.64 o 
  -1  -4   5     1849.37     1953.48     25.99 o 
   0  -4   5      644.39      731.75     11.34 o 
   1  -4   5     3767.33     3931.95     37.52 o 
   2  -4   5        4.14        4.51      2.92 o 
   3  -4   5      477.15      483.78     15.04 o 
   4  -4   5      644.42      605.18     19.05 o 
   5  -4   5      180.41      146.80     11.78 o 
   6  -4   5       27.20       29.08      8.10 o 
   7  -4   5       26.47       11.45      8.44 o 
   8  -4   5       38.43       21.14      9.86 o 
  -8  -3   5      100.31      107.70     13.20 o 
  -7  -3   5        1.71       -7.60      7.60 o 
  -6  -3   5       94.42      113.30     11.11 o 
  -5  -3   5      951.07      979.00     23.65 o 
  -4  -3   5        2.00        1.34      4.76 o 
  -3  -3   5      598.27      619.30     16.13 o 
  -2  -3   5     1046.65     1158.47     19.80 o 
  -1  -3   5     2584.23     2877.75     29.41 o 
   0  -3   5      370.43      503.77      8.71 o 
   1  -3   5     4817.35     5178.90     39.77 o 
   2  -3   5       15.68       23.98      3.43 o 
   3  -3   5        8.51        9.11      4.26 o 
   4  -3   5     1413.84     1392.25     26.40 o 
   5  -3   5     1293.62     1284.30     27.49 o 
   6  -3   5      999.09     1033.22     27.49 o 
   7  -3   5      121.85      132.60     12.45 o 
   8  -3   5        4.57       -5.85      9.36 o 
  -8  -2   5       14.91       -0.84      8.94 o 
  -7  -2   5        9.16        8.94      7.19 o 
  -6  -2   5      146.35      155.41     11.86 o 
  -5  -2   5       42.69       46.37      6.77 o 
  -4  -2   5        3.77       -5.93      5.93 o 
  -3  -2   5     1159.14     1208.94     21.47 o 
  -2  -2   5      244.92      312.07      9.94 o 
  -1  -2   5       48.69       50.30      4.34 o 
   0  -2   5     4371.11     4086.29     22.54 o 
   1  -2   5     3965.14     4047.50     32.59 o 
   2  -2   5     1107.06     1136.08     18.72 o 
   3  -2   5     1280.08     1403.45     22.64 o 
   4  -2   5        5.44        1.25      4.09 o 
   5  -2   5       40.49       34.84      6.68 o 
   6  -2   5       36.48       47.12      8.36 o 
   7  -2   5      128.20      137.53     12.12 o 
   8  -2   5        0.11        3.18      8.44 o 
   9  -2   5       32.14       36.10     10.28 o 
  -8  -1   5       47.01       44.12     10.03 o 
  -7  -1   5        0.31       -6.18      7.02 o 
  -6  -1   5       65.65       63.92      8.19 o 
  -5  -1   5       42.18       36.10      6.77 o 
  -4  -1   5     1164.96     1139.59     22.73 o 
  -3  -1   5     1395.27     1439.71     22.64 o 
  -2  -1   5      192.63      167.19      9.02 o 
  -1  -1   5      792.10      779.22     13.79 o 
   0  -1   5     1638.77     1655.92     16.33 o 
   1  -1   5      167.68      181.14      7.02 o 
   2  -1   5        3.43       11.28      2.84 o 
   3  -1   5      431.88      466.73     12.78 o 
   4  -1   5      189.33      208.80      9.86 o 
   5  -1   5       25.24       34.26      5.68 o 
   6  -1   5     1092.75     1087.28     26.32 o 
   7  -1   5      195.48      176.38     13.54 o 
   8  -1   5       81.01       70.02     12.70 o 
   9  -1   5       17.20       25.07      9.19 o 
  -8   0   5      264.88      250.66     17.80 o 
  -7   0   5      750.31      734.52     25.48 o 
  -6   0   5       30.71       35.09      6.27 o 
  -5   0   5        0.11        1.92      4.26 o 
  -4   0   5      366.38      378.16     13.54 o 
  -3   0   5        1.27        6.02      3.43 o 
  -2   0   5      897.24     1004.31     16.96 o 
  -1   0   5       90.62       85.64      5.10 o 
   0   0   5      232.36      244.08      5.26 o 
   1   0   5     1227.56     1242.36     16.38 o 
   2   0   5     1486.60     1514.74     19.64 o 
   3   0   5     3233.31     3514.68     33.09 o 
   4   0   5     2017.38     2125.52     29.08 o 
   5   0   5       53.35       61.33      7.02 o 
   6   0   5        2.06       10.19      5.60 o 
   7   0   5       71.86       64.17      9.53 o 
   8   0   5      125.06      124.08     14.37 o 
   9   0   5       28.50       34.01     10.53 o 
  -8   1   5       81.09       76.12     10.95 o 
  -7   1   5       28.44       24.73      8.10 o 
  -6   1   5      131.35      149.64     11.36 o 
  -5   1   5      260.17      260.10     12.78 o 
  -4   1   5        6.36        7.10      5.10 o 
  -3   1   5      107.29      115.22      6.85 o 
  -2   1   5      401.38      414.59     11.20 o 
  -1   1   5      109.50      107.45      5.35 o 
   0   1   5       40.42       45.03      4.01 o 
   1   1   5      124.81      131.35      5.60 o 
   2   1   5     7769.41     7809.17     43.36 o 
   3   1   5      354.82      316.75     10.44 o 
   4   1   5       94.68      126.42      7.85 o 
   5   1   5        6.84       17.38      5.60 o 
   6   1   5        6.43        7.85      5.51 o 
   7   1   5       21.33       34.26      7.19 o 
   8   1   5      108.37       98.26     13.12 o 
   9   1   5       92.73      115.64     13.20 o 
  -8   2   5       13.26       13.62      7.69 o 
  -7   2   5      470.25      493.63     21.22 o 
  -6   2   5      283.49      285.17     15.79 o 
  -5   2   5     1053.26     1104.66     25.23 o 
  -4   2   5      703.42      658.90     18.38 o 
  -3   2   5      909.80      894.61     18.97 o 
  -2   2   5     1193.80     1243.28     19.72 o 
  -1   2   5      614.30      603.26     12.62 o 
   0   2   5       32.03       33.02      2.45 o 
   1   2   5       21.88       20.39      3.09 o 
   2   2   5        4.05        8.19      2.84 o 
   3   2   5     2014.04     2103.96     25.57 o 
   4   2   5        4.64       10.03      4.01 o 
   5   2   5      844.20      874.30     20.72 o 
   6   2   5        0.01        2.59      5.10 o 
   7   2   5        9.94       20.97      6.02 o 
   8   2   5        4.43       13.12      6.85 o 
   9   2   5       85.30       99.26     13.20 o 
  -8   3   5       52.23       57.32     11.20 o 
  -7   3   5        2.56        3.76      6.10 o 
  -6   3   5      295.70      274.56     15.46 o 
  -5   3   5      170.27      198.86     11.53 o 
  -4   3   5      270.12      273.30     12.70 o 
  -3   3   5      386.19      386.18     13.20 o 
  -2   3   5       14.87       16.96      3.34 o 
  -1   3   5     3591.66     3678.78     32.67 o 
   0   3   5        1.71        1.85      3.26 o 
   1   3   5     1225.59     1259.15     17.96 o 
   2   3   5     3550.01     3748.30     32.34 o 
   3   3   5      304.15      331.79     11.03 o 
   4   3   5      151.50      155.33      8.44 o 
   5   3   5        6.20        1.75      4.68 o 
   6   3   5        2.26        8.44      6.02 o 
   7   3   5       22.57       19.30      8.10 o 
   8   3   5       47.00       49.55      9.69 o 
   9   3   5       40.15       41.53     10.44 o 
  -8   4   5        2.63       -1.84      8.36 o 
  -7   4   5        0.97       -0.75      6.68 o 
  -6   4   5       50.79       48.71      8.86 o 
  -5   4   5      638.14      638.68     21.47 o 
  -4   4   5     1281.11     1223.98     26.40 o 
  -3   4   5      260.87      256.76     11.53 o 
  -2   4   5     1919.65     1864.83     27.15 o 
  -1   4   5       13.21       17.46      3.43 o 
   0   4   5     1369.72     1393.69     30.87 o 
   1   4   5      209.31      230.36      8.69 o 
   2   4   5      471.40      534.24     13.20 o 
   3   4   5      754.39      846.40     17.63 o 
   4   4   5       60.90       67.85      6.68 o 
   5   4   5      215.82      214.98     12.37 o 
   6   4   5        7.78       13.54      6.52 o 
   7   4   5      105.54      105.78     11.70 o 
   8   4   5        0.25        3.68      7.85 o 
   9   4   5       81.55       71.86     11.28 o 
  -7   5   5        0.48        5.93      6.85 o 
  -6   5   5        5.80        7.27      6.35 o 
  -5   5   5       24.70       22.73      7.77 o 
  -4   5   5     1042.14      976.41     24.31 o 
  -3   5   5        7.20        5.18      4.76 o 
  -2   5   5      381.39      393.70     13.62 o 
  -1   5   5        5.03        6.18      3.34 o 
   0   5   5        2.30        3.34      1.95 o 
   1   5   5      800.76      761.51     16.54 o 
   2   5   5      119.12      114.30      7.10 o 
   3   5   5      948.01      925.27     19.47 o 
   4   5   5     1261.49     1235.84     24.48 o 
   5   5   5       72.98       74.95      7.35 o 
   6   5   5       66.13       62.00      8.36 o 
   7   5   5       52.44       48.96      9.78 o 
   8   5   5       12.84       13.62      8.27 o 
   9   5   5        0.12        1.75      8.36 o 
  -7   6   5       18.27        3.59     10.44 o 
  -6   6   5       44.52       43.78     10.36 o 
  -5   6   5        6.04        7.52      6.68 o 
  -4   6   5      120.16      119.06     10.11 o 
  -3   6   5      102.59      112.13      9.27 o 
  -2   6   5      662.05      639.52     18.38 o 
  -1   6   5      636.36      644.78     17.55 o 
   0   6   5     2060.44     1995.77     20.50 o 
   1   6   5        0.87       -4.18      4.26 o 
   2   6   5     1701.17     1638.57     26.40 o 
   3   6   5       29.84       30.83      5.01 o 
   4   6   5       58.88       49.30      7.27 o 
   5   6   5      236.43      269.21     13.62 o 
   6   6   5        7.87       -7.10      7.10 o 
   7   6   5       12.96        5.43      7.85 o 
   8   6   5        8.55       20.30      8.61 o 
   9   6   5       47.71       63.42     10.95 o 
  -6   7   5       59.55       58.91     11.45 o 
  -5   7   5      333.62      337.64     18.88 o 
  -4   7   5      190.55      180.31     12.37 o 
  -3   7   5      109.57       98.51      9.44 o 
  -2   7   5      755.05      767.44     21.72 o 
  -1   7   5      356.44      355.94     14.29 o 
   0   7   5      340.05      314.31     10.03 o 
   1   7   5      277.77      271.30     12.37 o 
   2   7   5       70.52       75.62      7.27 o 
   3   7   5        0.35       -4.26      4.26 o 
   4   7   5      396.01      384.18     15.54 o 
   5   7   5      433.29      454.70     17.55 o 
   6   7   5      534.41      498.56     20.30 o 
   7   7   5        6.04        5.77      7.94 o 
   8   7   5       10.91       20.39      8.94 o 
   9   7   5       22.64       28.66     10.86 o 
  -6   8   5       41.49       54.48     11.36 o 
  -5   8   5        0.24       -9.27      9.27 o 
  -4   8   5        1.15       -2.84      7.35 o 
  -3   8   5      218.71      247.99     14.37 o 
  -2   8   5       33.37       37.43      7.10 o 
  -1   8   5       74.51       65.84      8.36 o 
   0   8   5     1714.57     1675.42     23.94 o 
   1   8   5     1143.07     1145.77     26.15 o 
   2   8   5        0.93        4.51      4.85 o 
   3   8   5       92.94      105.53      9.61 o 
   4   8   5      446.07      409.08     16.63 o 
   5   8   5       30.78       36.10      7.44 o 
   6   8   5        2.18        2.76      7.19 o 
   7   8   5       92.46       95.75     12.45 o 
   8   8   5        7.02        7.69     10.78 o 
  -5   9   5       13.57       27.24      7.85 o 
  -4   9   5      256.49      286.67     18.30 o 
  -3   9   5      291.51      239.63     15.46 o 
  -2   9   5       18.08       17.71      6.10 o 
  -1   9   5      146.05      124.33     11.28 o 
   0   9   5       81.50       78.13      6.01 o 
   1   9   5      100.29       81.38     10.19 o 
   2   9   5        8.88        6.77      5.18 o 
   3   9   5       82.69       90.74      9.27 o 
   4   9   5       12.08       -0.58      5.85 o 
   5   9   5        0.02       -5.35      6.27 o 
   6   9   5      200.16      241.55     16.13 o 
   7   9   5       60.72       59.16     11.95 o 
   8   9   5       28.96       33.42     10.44 o 
  -4  10   5       10.58       11.28      8.02 o 
  -3  10   5        6.92        4.76      8.02 o 
  -2  10   5        0.01        8.77      6.18 o 
  -1  10   5       11.96        9.61      5.93 o 
   0  10   5       42.27       56.49      5.89 o 
   1  10   5        0.32       -6.10      6.10 o 
   2  10   5      357.11      371.56     17.13 o 
   3  10   5      287.87      271.47     15.46 o 
   4  10   5       40.72       57.57      9.19 o 
   5  10   5       22.73       22.64      8.02 o 
   6  10   5       26.15       26.15      8.77 o 
   7  10   5       45.43       47.71     11.70 o 
  -3  11   5       34.81       34.26     10.19 o 
  -2  11   5      119.88      133.69     13.62 o 
  -1  11   5      287.21      294.78     17.46 o 
   0  11   5       13.75       14.11      5.18 o 
   1  11   5       31.37       27.32      7.94 o 
   2  11   5       10.87       17.88      7.44 o 
   3  11   5      196.54      186.74     14.79 o 
   4  11   5       16.46       22.73      8.69 o 
   5  11   5       63.33       68.18     10.95 o 
   6  11   5        0.39       -0.84      8.10 o 
  -2  12   5        5.15       17.21      5.51 o 
  -1  12   5       10.70       12.87      9.27 o 
   0  12   5        0.12        6.33      5.60 o 
   1  12   5      308.62      296.53     18.97 o 
   2  12   5       41.23       42.36      9.53 o 
   3  12   5      113.08      106.28     14.29 o 
   4  12   5       86.64       91.32     12.03 o 
   5  12   5       30.43       35.18     10.69 o 
   0  13   5       24.76       21.08      7.56 o 
   1  13   5       39.30       44.78     10.11 o 
   2  13   5       20.59       33.84      9.36 o 
   3  13   5        4.10        0.00      8.27 o 
   4  13   5       12.23       15.71      9.27 o 
  -2 -12   6       53.19       59.49     12.45 o 
  -1 -12   6       55.11       67.43     10.53 o 
   0 -12   6        2.01        3.99     17.00 o 
  -4 -11   6       31.66       30.08     10.78 o 
  -3 -11   6       42.95       33.09     10.95 o 
  -2 -11   6      332.56      368.81     19.55 o 
  -1 -11   6      108.29      140.29     12.95 o 
   0 -11   6       90.33      102.56      8.50 o 
   1 -11   6        8.77        5.93      7.60 o 
   2 -11   6       11.32       28.49      6.68 o 
  -5 -10   6       38.92       39.69      9.86 o 
  -4 -10   6        2.58        5.68      6.02 o 
  -3 -10   6      162.32      183.82     14.54 o 
  -2 -10   6      235.97      259.27     16.13 o 
  -1 -10   6       21.95       27.99      7.69 o 
   0 -10   6       10.15       13.09      8.19 o 
   1 -10   6        7.32        9.19      8.19 o 
   2 -10   6       63.20       56.90      9.36 o 
   3 -10   6       14.92        0.84      9.86 o 
   4 -10   6       65.36       54.23     13.12 o 
  -6  -9   6       18.86        7.77      9.11 o 
  -5  -9   6      142.10      158.00     13.87 o 
  -4  -9   6        0.22        2.92      5.93 o 
  -3  -9   6      146.49      142.71     13.12 o 
  -2  -9   6      429.89      405.07     19.22 o 
  -1  -9   6       68.22       80.38     10.03 o 
   0  -9   6      287.15      293.13     11.37 o 
   1  -9   6       11.66        1.34      7.35 o 
   2  -9   6      221.50      196.43     15.21 o 
   3  -9   6      177.55      207.13     15.96 o 
   4  -9   6        0.12        8.36      7.85 o 
   5  -9   6        0.88       -2.76      9.36 o 
  -7  -8   6        0.61       -7.19      7.77 o 
  -6  -8   6      224.25      236.29     17.13 o 
  -5  -8   6       31.18       12.45      9.27 o 
  -4  -8   6        0.86        8.77      6.18 o 
  -3  -8   6        6.47       12.62      6.60 o 
  -2  -8   6       27.35       26.99      6.68 o 
  -1  -8   6      127.87      128.67     10.53 o 
   0  -8   6     1064.07     1004.79     18.96 o 
   1  -8   6      423.12      416.77     18.21 o 
   2  -8   6        3.13       -3.18      6.52 o 
   3  -8   6        0.27       13.20      5.68 o 
   4  -8   6      805.90      800.86     27.82 o 
   5  -8   6        1.03       -8.69      8.69 o 
  -7  -7   6       10.99       10.19      9.02 o 
  -6  -7   6        3.31        0.75      7.69 o 
  -5  -7   6       20.91       27.15      6.60 o 
  -4  -7   6       92.76      106.20     11.36 o 
  -3  -7   6      893.36      878.98     24.40 o 
  -2  -7   6       56.30       51.13      7.44 o 
  -1  -7   6       58.11       61.66      7.85 o 
   0  -7   6      835.73      776.48     23.48 o 
   1  -7   6      455.67      433.81     17.30 o 
   2  -7   6        0.10       -6.35      6.60 o 
   3  -7   6       23.54       41.78      7.94 o 
   4  -7   6        0.35        1.34      6.77 o 
   5  -7   6       12.48       22.98      7.69 o 
   6  -7   6       19.11        6.85      8.44 o 
  -8  -6   6        1.35       20.05      7.27 o 
  -7  -6   6       13.35       -9.44      9.44 o 
  -6  -6   6        4.56        1.42      7.69 o 
  -5  -6   6        0.64       10.11      6.10 o 
  -4  -6   6      705.57      684.22     21.47 o 
  -3  -6   6      574.41      531.73     18.80 o 
  -2  -6   6      123.34      106.53      8.61 o 
  -1  -6   6       29.57       32.92      6.18 o 
   0  -6   6      710.94      763.54     21.18 o 
   1  -6   6      291.56      276.56     13.29 o 
   2  -6   6      115.26      112.46      9.36 o 
   3  -6   6        0.01        6.18      4.93 o 
   4  -6   6      164.52      166.94     11.28 o 
   5  -6   6      262.33      245.06     15.62 o 
   6  -6   6      400.84      400.22     20.47 o 
   7  -6   6       11.76       -8.02     10.19 o 
  -8  -5   6        1.54        0.84      8.69 o 
  -7  -5   6      111.26      122.66     12.87 o 
  -6  -5   6       12.86        6.77      7.52 o 
  -5  -5   6      137.50      140.20     11.03 o 
  -4  -5   6        2.36       -0.50      5.10 o 
  -3  -5   6     1091.73     1082.27     24.06 o 
  -2  -5   6      707.75      804.62     19.89 o 
  -1  -5   6      298.68      422.28     14.20 o 
   0  -5   6        8.13        9.94      2.30 o 
   1  -5   6     1200.15     1215.45     23.90 o 
   2  -5   6        0.34       -1.34      4.68 o 
   3  -5   6        0.80       -5.60      5.60 o 
   4  -5   6      391.97      400.05     16.88 o 
   5  -5   6       68.24       62.33      8.52 o 
   6  -5   6       34.85       48.38      9.36 o 
   7  -5   6      156.61      137.95     14.29 o 
  -8  -4   6       17.37       10.28      9.86 o 
  -7  -4   6        3.87       -4.51      8.19 o 
  -6  -4   6        6.29       -2.59      6.18 o 
  -5  -4   6      293.04      278.65     14.45 o 
  -4  -4   6      133.46      123.24      9.69 o 
  -3  -4   6      454.13      379.67     14.04 o 
  -2  -4   6      493.90      494.55     14.87 o 
  -1  -4   6     1869.42     1852.72     26.99 o 
   0  -4   6      184.39      196.72     10.40 o 
   1  -4   6      444.15      512.10     15.04 o 
   2  -4   6       60.90       72.27      6.77 o 
   3  -4   6      708.20      708.28     19.55 o 
   4  -4   6      555.85      569.08     18.97 o 
   5  -4   6       54.38       60.41      8.94 o 
   6  -4   6      117.97      135.02     11.95 o 
   7  -4   6       21.75       25.07      8.02 o 
   8  -4   6       95.64       93.58     13.62 o 
  -8  -3   6       14.30       23.56      8.44 o 
  -7  -3   6      120.63      136.11     12.87 o 
  -6  -3   6      124.54      115.47     12.28 o 
  -5  -3   6      123.08      130.09     10.36 o 
  -4  -3   6      108.31      104.53      8.19 o 
  -3  -3   6      434.48      397.63     13.95 o 
  -2  -3   6      478.41      517.20     14.37 o 
  -1  -3   6     2740.35     2935.40     31.92 o 
   0  -3   6        0.02       -2.48      2.48 o 
   1  -3   6       24.80       -4.26      5.43 o 
   2  -3   6      285.93      263.36     10.36 o 
   3  -3   6     1631.19     1616.68     27.07 o 
   4  -3   6        1.11        8.52      5.01 o 
   5  -3   6      887.33      872.47     23.73 o 
   6  -3   6      190.99      179.39     12.87 o 
   7  -3   6        8.07       11.11      8.44 o 
   8  -3   6        0.15       -4.26      8.44 o 
  -8  -2   6       18.58       15.04      8.86 o 
  -7  -2   6       14.17       17.96      7.52 o 
  -6  -2   6      133.76      132.27     12.12 o 
  -5  -2   6        3.42       -1.59      5.10 o 
  -4  -2   6     1133.70     1252.05     25.32 o 
  -3  -2   6     1211.61     1251.80     23.06 o 
  -2  -2   6      687.20      768.69     16.54 o 
  -1  -2   6     4486.69     4663.04     37.93 o 
   0  -2   6       54.21       51.89      3.68 o 
   1  -2   6     3537.68     3697.41     33.67 o 
   2  -2   6      379.34      385.93     11.95 o 
   3  -2   6      426.86      458.63     14.12 o 
   4  -2   6        3.71       -2.17      4.76 o 
   5  -2   6      131.57      140.70     10.11 o 
   6  -2   6      139.35      141.54     11.78 o 
   7  -2   6        1.21        0.67      7.35 o 
   8  -2   6      225.31      209.05     16.21 o 
  -8  -1   6        1.89       -2.51      8.27 o 
  -7  -1   6        0.58       -2.17      7.35 o 
  -6  -1   6      160.57      173.62     12.28 o 
  -5  -1   6      828.38      847.82     22.48 o 
  -4  -1   6      153.69      181.56     10.53 o 
  -3  -1   6      931.44      955.85     19.72 o 
  -2  -1   6      435.97      470.66     13.29 o 
  -1  -1   6     2271.66     2419.46     26.32 o 
   0  -1   6     1118.03     1200.01     12.70 o 
   1  -1   6      320.45      337.81     10.11 o 
   2  -1   6     1338.14     1649.18     22.64 o 
   3  -1   6     1057.76     1162.98     20.80 o 
   4  -1   6      128.67      119.57      7.94 o 
   5  -1   6      565.38      612.45     18.38 o 
   6  -1   6       72.75       67.76      8.94 o 
   7  -1   6     1001.61     1041.66     29.16 o 
   8  -1   6      347.57      316.17     19.72 o 
   9  -1   6       27.31       31.92     10.19 o 
  -8   0   6       56.32       59.66     11.45 o 
  -7   0   6      123.79      126.33     12.78 o 
  -6   0   6      209.37      231.36     13.95 o 
  -5   0   6        8.25        7.85      5.18 o 
  -4   0   6      725.68      719.15     19.05 o 
  -3   0   6      199.67      251.25     10.61 o 
  -2   0   6      219.00      222.67      9.11 o 
  -1   0   6      627.80      604.76     13.12 o 
   0   0   6      357.03      399.19     12.70 o 
   1   0   6      250.90      251.08      8.44 o 
   2   0   6      832.41      920.43     16.54 o 
   3   0   6     2899.31     3007.09     32.25 o 
   4   0   6      208.27      197.94     10.03 o 
   5   0   6     1268.86     1330.17     26.49 o 
   6   0   6      397.16      415.09     17.13 o 
   7   0   6        0.11       -1.92      7.94 o 
   8   0   6        0.60        9.94      8.02 o 
   9   0   6        9.43       20.39      7.77 o 
  -8   1   6       37.90       42.78     10.36 o 
  -7   1   6        0.24        0.00      6.77 o 
  -6   1   6       97.16       88.48     11.36 o 
  -5   1   6        8.71       18.63      5.77 o 
  -4   1   6      115.20      118.90      8.52 o 
  -3   1   6       82.74       85.64      6.77 o 
  -2   1   6     1480.72     1483.91     22.56 o 
  -1   1   6     2588.50     2736.29     27.66 o 
   0   1   6      206.23      226.55      5.58 o 
   1   1   6     1773.53     1876.36     21.89 o 
   2   1   6     1452.02     1584.84     21.47 o 
   3   1   6      908.96      926.69     18.05 o 
   4   1   6       12.31        9.53      4.51 o 
   5   1   6      448.78      462.05     15.88 o 
   6   1   6       62.21       60.24      8.27 o 
   7   1   6      169.81      183.65     13.62 o 
   8   1   6       95.17      123.66     11.95 o 
   9   1   6      148.65      171.62     15.54 o 
  -8   2   6       81.66       77.37     11.53 o 
  -7   2   6        5.55        8.36      7.85 o 
  -6   2   6      706.22      716.64     23.98 o 
  -5   2   6     1513.91     1487.34     30.50 o 
  -4   2   6      263.76      247.65     12.03 o 
  -3   2   6        0.70        9.44      3.34 o 
  -2   2   6      433.50      437.40     12.78 o 
  -1   2   6     1275.89     1446.48     20.89 o 
   0   2   6     3348.78     3593.25     36.30 o 
   1   2   6     3035.54     3325.93     29.75 o 
   2   2   6        1.43       -0.25      2.92 o 
   3   2   6       15.59        6.77      3.43 o 
   4   2   6      841.44      843.64     18.88 o 
   5   2   6     1158.47     1180.03     24.73 o 
   6   2   6      206.49      210.30     12.70 o 
   7   2   6       59.08       57.74      9.44 o 
   8   2   6       16.69       25.23      8.86 o 
   9   2   6       13.00       -2.59      9.53 o 
  -8   3   6        0.21        5.43      8.02 o 
  -7   3   6       19.07       10.19      8.86 o 
  -6   3   6       75.93       57.48     10.11 o 
  -5   3   6       24.20       25.48      7.27 o 
  -4   3   6        3.73        9.86      5.68 o 
  -3   3   6       11.46        5.85      4.51 o 
  -2   3   6      260.57      334.05     11.86 o 
  -1   3   6      159.93      190.08      8.52 o 
   0   3   6     3294.53     3194.80     21.74 o 
   1   3   6     2789.47     3042.60     29.83 o 
   2   3   6      554.83      569.25     13.79 o 
   3   3   6      196.60      186.24      8.52 o 
   4   3   6      100.68       97.67      7.52 o 
   5   3   6       23.34       21.31      6.18 o 
   6   3   6      363.10      366.88     16.54 o 
   7   3   6      147.04      134.60     12.03 o 
   8   3   6       19.13       20.80      8.10 o 
   9   3   6      120.74       91.32     14.87 o 
  -7   4   6       63.42       52.72     11.20 o 
  -6   4   6       24.09       30.66      7.19 o 
  -5   4   6      244.03      220.25     13.95 o 
  -4   4   6     1020.01     1013.84     24.40 o 
  -3   4   6     2751.83     2820.02     37.10 o 
  -2   4   6      562.45      522.46     15.12 o 
  -1   4   6      198.90      183.98      8.86 o 
   0   4   6      332.07      360.23     10.32 o 
   1   4   6        9.88       24.15      3.68 o 
   2   4   6        1.12       -2.34      3.09 o 
   3   4   6      257.56      276.90     11.03 o 
   4   4   6      289.18      286.92     12.12 o 
   5   4   6      101.52       92.58      8.69 o 
   6   4   6      671.24      670.68     20.97 o 
   7   4   6        2.28        6.52      8.36 o 
   8   4   6       38.09       30.08     10.53 o 
   9   4   6        9.39       24.31      8.19 o 
  -7   5   6       61.17       54.73     11.78 o 
  -6   5   6       37.69       37.01      8.10 o 
  -5   5   6       36.46       30.16      7.85 o 
  -4   5   6       59.54       56.98      8.36 o 
  -3   5   6       51.25       48.63      7.52 o 
  -2   5   6      754.35      699.76     18.63 o 
  -1   5   6      165.19      149.48      8.86 o 
   0   5   6       67.58       70.57      4.18 o 
   1   5   6      800.54      868.37     18.55 o 
   2   5   6     1328.40     1314.80     22.56 o 
   3   5   6      817.09      910.32     20.30 o 
   4   5   6      187.19      165.69     10.19 o 
   5   5   6      441.05      440.58     16.54 o 
   6   5   6      160.14      152.49     12.45 o 
   7   5   6      126.82      140.95     12.87 o 
   8   5   6       41.26       18.47     10.36 o 
   9   5   6       48.07       43.28     10.61 o 
  -7   6   6       21.02       18.38      9.94 o 
  -6   6   6        6.83        8.10      7.02 o 
  -5   6   6        1.51       -1.42      7.10 o 
  -4   6   6        2.19        2.51      4.93 o 
  -3   6   6      462.92      453.19     17.21 o 
  -2   6   6     1787.94     1716.69     30.75 o 
  -1   6   6      304.91      294.94     12.78 o 
   0   6   6      212.38      206.67      7.43 o 
   1   6   6       47.19       49.97      6.10 o 
   2   6   6       37.88       34.93      6.10 o 
   3   6   6      472.03      467.40     15.04 o 
   4   6   6      184.13      191.50     11.61 o 
   5   6   6       49.67       46.29      7.94 o 
   6   6   6       19.72       18.30      7.02 o 
   7   6   6       39.78       54.23      8.86 o 
   8   6   6       91.57       94.42     12.12 o 
   9   6   6        4.57       -7.27     10.11 o 
  -6   7   6       89.81      102.10     12.12 o 
  -5   7   6       83.53       90.91     11.70 o 
  -4   7   6       17.34       21.64      6.02 o 
  -3   7   6       50.23       37.93      8.27 o 
  -2   7   6       35.13       32.00      6.35 o 
  -1   7   6      169.62      159.42     10.69 o 
   0   7   6      282.73      281.93     13.20 o 
   1   7   6      930.10      935.55     21.89 o 
   2   7   6      179.83      190.17     10.28 o 
   3   7   6      833.54      817.07     21.56 o 
   4   7   6        0.26       -6.43      6.43 o 
   5   7   6      899.85      921.51     24.98 o 
   6   7   6        2.15        3.26      7.02 o 
   7   7   6       15.53       24.06      7.85 o 
   8   7   6       26.99       21.47     10.03 o 
  -5   8   6      104.95      126.00     13.54 o 
  -4   8   6        4.28        2.92      8.02 o 
  -3   8   6      185.24      181.14     13.37 o 
  -2   8   6      231.26      224.76     14.20 o 
  -1   8   6     1514.77     1399.27     30.50 o 
   0   8   6      462.76      422.99     12.11 o 
   1   8   6       91.51       95.25      8.69 o 
   2   8   6      511.27      502.41     17.96 o 
   3   8   6      110.23      102.69      9.44 o 
   4   8   6       11.16       13.79      6.02 o 
   5   8   6       12.26        1.92      7.77 o 
   6   8   6       60.56       57.48      8.94 o 
   7   8   6       23.71       36.35      8.86 o 
   8   8   6       30.85       13.87     10.95 o 
  -5   9   6      192.01      195.43     16.71 o 
  -4   9   6        7.63        9.69      8.44 o 
  -3   9   6       21.09       19.89      7.77 o 
  -2   9   6      568.37      551.12     21.72 o 
  -1   9   6       35.28       37.10      8.10 o 
   0   9   6      448.58      453.90     13.03 o 
   1   9   6      138.95      152.32     11.95 o 
   2   9   6      203.06      208.72     12.95 o 
   3   9   6       19.03       18.63      6.77 o 
   4   9   6      143.09      137.11     11.95 o 
   5   9   6      102.45       92.83     10.53 o 
   6   9   6        0.99       -8.27      8.27 o 
   7   9   6      245.07      237.63     18.30 o 
   8   9   6       37.69       56.65     10.78 o 
  -4  10   6      336.32      384.10     21.22 o 
  -3  10   6       17.21       22.73      8.61 o 
  -2  10   6        5.62       12.03      7.02 o 
  -1  10   6      159.76      153.49     12.70 o 
   0  10   6       30.77       31.97      5.45 o 
   1  10   6      298.01      250.58     16.04 o 
   2  10   6      462.87      445.42     20.47 o 
   3  10   6      247.97      267.20     16.46 o 
   4  10   6      128.64      114.05     11.86 o 
   5  10   6       95.25       81.21     11.53 o 
   6  10   6       22.60       28.16      8.52 o 
   7  10   6       85.86       82.63     13.03 o 
  -3  11   6        2.48       17.96      7.44 o 
  -2  11   6       62.80       69.18     11.70 o 
  -1  11   6       43.44       66.01      8.36 o 
   0  11   6       34.04       29.53     13.54 o 
   1  11   6      169.71      191.67     14.20 o 
   2  11   6      181.58      177.05     14.62 o 
   3  11   6       53.10       35.76     10.19 o 
   4  11   6      142.95      150.48     14.12 o 
   5  11   6      124.93      129.51     13.29 o 
   6  11   6        1.73       22.64      7.77 o 
  -2  12   6       50.97       59.99     11.95 o 
  -1  12   6        1.53       -4.34      9.11 o 
   0  12   6       18.53       26.54      6.26 o 
   1  12   6      110.61      119.65     11.78 o 
   2  12   6        0.70        4.85      8.44 o 
   3  12   6        0.14       20.64      7.35 o 
   4  12   6      323.38      341.98     20.39 o 
   5  12   6       87.88       68.60     13.03 o 
   1  13   6      103.66      101.10     13.29 o 
   2  13   6       16.80        7.27      9.19 o 
   3  13   6       27.92       11.86     10.03 o 
  -4 -11   7        7.43        9.19      8.69 o 
  -3 -11   7       32.64       40.69     10.36 o 
  -2 -11   7        1.84       12.12      6.10 o 
  -1 -11   7       12.76       -7.69      9.27 o 
   0 -11   7        0.99        0.00      5.78 o 
   1 -11   7       81.31      119.48     12.53 o 
   2 -11   7       16.77       24.90      8.61 o 
  -5 -10   7        3.30       15.29      6.93 o 
  -4 -10   7        0.03       -4.26      7.52 o 
  -3 -10   7       54.18       47.46     10.78 o 
  -2 -10   7      174.29      166.19     15.12 o 
  -1 -10   7       67.83       66.26     10.95 o 
   0 -10   7      186.25      194.03     10.48 o 
   1 -10   7       34.85       24.73      9.02 o 
   2 -10   7       27.16       40.86      9.86 o 
   3 -10   7       45.84       42.45     10.86 o 
  -6  -9   7        1.03       -3.59      9.19 o 
  -5  -9   7       12.18       22.39      9.19 o 
  -4  -9   7      120.29      120.73     12.45 o 
  -3  -9   7       92.77       84.14     11.61 o 
  -2  -9   7       67.86       93.08     11.45 o 
  -1  -9   7       75.90       68.68     10.69 o 
   0  -9   7       29.32       19.28      7.65 o 
   1  -9   7      309.31      309.48     17.13 o 
   2  -9   7        4.08       -0.75      6.60 o 
   3  -9   7       91.14      102.44     10.78 o 
   4  -9   7       15.10       38.02      9.53 o 
  -6  -8   7        0.00        4.26      9.19 o 
  -5  -8   7      278.41      260.10     17.63 o 
  -4  -8   7       70.78       51.13     10.69 o 
  -3  -8   7      308.22      307.56     17.30 o 
  -2  -8   7        0.04        5.10      5.93 o 
  -1  -8   7      102.61       92.74      9.86 o 
   0  -8   7      216.12      209.80      9.69 o 
   1  -8   7       23.58       26.32      7.02 o 
   2  -8   7       25.53       33.76      7.27 o 
   3  -8   7       56.69       41.94      9.69 o 
   4  -8   7        9.38        3.18      8.94 o 
   5  -8   7       35.89       32.84      9.27 o 
  -7  -7   7       65.37       73.28     13.29 o 
  -6  -7   7      102.48      120.40     13.20 o 
  -5  -7   7      166.87      172.54     13.70 o 
  -4  -7   7       53.71       61.41      9.19 o 
  -3  -7   7       94.65      108.54     10.61 o 
  -2  -7   7        9.39        9.19      5.60 o 
  -1  -7   7      778.83      759.25     22.56 o 
   0  -7   7       27.85       24.75      7.52 o 
   1  -7   7      189.11      198.61     12.53 o 
   2  -7   7      240.95      234.03     13.45 o 
   3  -7   7       72.87       82.38      9.19 o 
   4  -7   7       12.95       12.87      7.19 o 
   5  -7   7       29.98       42.03      8.86 o 
   6  -7   7        6.66       -2.67      8.77 o 
  -7  -6   7      108.68      106.86     13.03 o 
  -6  -6   7        0.76        7.52      6.27 o 
  -5  -6   7       32.55       31.50      8.02 o 
  -4  -6   7      337.42      300.29     16.46 o 
  -3  -6   7      256.90      262.53     13.79 o 
  -2  -6   7      525.52      526.47     17.80 o 
  -1  -6   7      460.90      460.80     16.29 o 
   0  -6   7      272.08      241.52     20.89 o 
   1  -6   7       82.34       73.78      8.10 o 
   2  -6   7      153.85      156.58     10.78 o 
   3  -6   7      120.31      122.24     10.78 o 
   4  -6   7        5.75       20.22      6.60 o 
   5  -6   7       35.81       34.17      7.77 o 
   6  -6   7       69.89       76.03     11.61 o 
   7  -6   7       96.61       84.64     12.62 o 
  -8  -5   7        0.60       -7.35      9.44 o 
  -7  -5   7      179.59      168.78     15.21 o 
  -6  -5   7        1.80        6.43      6.43 o 
  -5  -5   7      178.54      168.95     13.29 o 
  -4  -5   7      674.23      630.83     21.14 o 
  -3  -5   7      542.55      568.50     18.80 o 
  -2  -5   7        5.53       19.30      4.60 o 
  -1  -5   7     1331.00     1327.42     25.73 o 
   0  -5   7       22.27       24.77      3.37 o 
   1  -5   7     1062.70     1061.80     23.06 o 
   2  -5   7       29.84       25.82      6.27 o 
   3  -5   7      495.20      444.09     17.21 o 
   4  -5   7        0.01        3.59      5.43 o 
   5  -5   7      300.43      325.61     17.30 o 
   6  -5   7       17.99       18.97      8.36 o 
   7  -5   7       66.77       82.63     11.36 o 
  -8  -4   7        9.76       24.98      8.36 o 
  -7  -4   7       15.49        4.68      9.19 o 
  -6  -4   7        0.00       -6.68      6.68 o 
  -5  -4   7      293.69      270.80     14.96 o 
  -4  -4   7       11.85       20.05      5.35 o 
  -3  -4   7       27.18       24.48      6.60 o 
  -2  -4   7     1751.69     1704.07     28.74 o 
  -1  -4   7      224.16      229.52     10.78 o 
   0  -4   7       30.63       37.51      5.35 o 
   1  -4   7      154.67      141.21      8.86 o 
   2  -4   7       33.82       31.50      4.93 o 
   3  -4   7      287.79      280.16     13.12 o 
   4  -4   7      363.72      349.17     15.46 o 
   5  -4   7      157.96      170.95     12.37 o 
   6  -4   7       88.67       87.73     10.19 o 
   7  -4   7       90.55      118.06     12.62 o 
   8  -4   7       32.52       26.74     11.53 o 
  -8  -3   7       24.07       35.93      9.11 o 
  -7  -3   7        2.45       18.30      6.52 o 
  -6  -3   7        4.51        6.60      6.43 o 
  -5  -3   7      173.80      175.55     12.03 o 
  -4  -3   7       67.89       64.67      8.02 o 
  -3  -3   7       89.37       88.15      7.60 o 
  -2  -3   7      490.25      497.90     14.79 o 
  -1  -3   7       26.01       36.26      5.01 o 
   0  -3   7      163.53      185.55      6.32 o 
   1  -3   7     1646.90     1818.63     26.74 o 
   2  -3   7      968.32     1077.26     21.56 o 
   3  -3   7      690.74      651.05     17.96 o 
   4  -3   7      337.75      307.14     14.04 o 
   5  -3   7        7.89        8.10      5.85 o 
   6  -3   7       53.90       49.80      8.69 o 
   7  -3   7        0.84       -8.02      8.02 o 
   8  -3   7        2.56       28.99      6.60 o 
  -8  -2   7        4.93        5.18      8.27 o 
  -7  -2   7        0.19       12.03      6.27 o 
  -6  -2   7       88.04       92.33     10.44 o 
  -5  -2   7        1.47        9.53      5.10 o 
  -4  -2   7        0.90       -1.42      5.10 o 
  -3  -2   7      185.73      225.18     10.86 o 
  -2  -2   7       45.83       55.81      5.93 o 
  -1  -2   7        0.10       -3.34      3.93 o 
   0  -2   7     4124.98     4261.65     27.06 o 
   1  -2   7     1711.75     1930.00     25.99 o 
   2  -2   7      462.41      465.81     13.87 o 
   3  -2   7     1349.86     1422.00     24.90 o 
   4  -2   7      480.22      425.62     15.62 o 
   5  -2   7        1.93        7.02      5.35 o 
   6  -2   7        4.22       -3.09      5.77 o 
   7  -2   7        2.15       -1.42      7.52 o 
   8  -2   7       89.05       84.72     12.12 o 
  -8  -1   7       44.45       59.82     11.53 o 
  -7  -1   7       18.92       11.28      7.94 o 
  -6  -1   7       38.20       25.15      8.10 o 
  -5  -1   7        7.99       -4.43      6.18 o 
  -4  -1   7      798.30      804.79     20.89 o 
  -3  -1   7     1526.77     1564.29     26.40 o 
  -2  -1   7     1254.17     1201.33     21.47 o 
  -1  -1   7      139.67      164.02      7.77 o 
   0  -1   7      227.57      213.69     10.40 o 
   1  -1   7     2676.71     2686.08     29.49 o 
   2  -1   7        0.03        4.34      3.26 o 
   3  -1   7      144.03      160.01      8.44 o 
   4  -1   7      114.89      109.04      8.19 o 
   5  -1   7      856.29      888.76     22.98 o 
   6  -1   7      711.45      726.08     22.64 o 
   7  -1   7       31.08       28.58      7.44 o 
   8  -1   7        3.52        6.43      8.27 o 
  -8   0   7      209.71      200.19     17.96 o 
  -7   0   7      114.97      126.92     12.78 o 
  -6   0   7      174.90      190.84     13.54 o 
  -5   0   7        7.82       13.37      5.26 o 
  -4   0   7       70.46       66.76      8.02 o 
  -3   0   7      452.14      387.94     13.37 o 
  -2   0   7       53.32       86.39      6.77 o 
  -1   0   7     1996.78     1996.68     25.73 o 
   0   0   7     2797.40     2967.48     24.40 o 
   1   0   7      838.43      898.87     16.71 o 
   2   0   7      362.40      376.24     11.45 o 
   3   0   7      396.39      410.16     13.12 o 
   4   0   7      460.78      478.34     15.29 o 
   5   0   7      596.34      590.47     18.80 o 
   6   0   7        6.56        4.60      6.43 o 
   7   0   7      157.61      156.75     12.70 o 
   8   0   7        0.82        1.59      8.44 o 
   9   0   7        0.01       -9.94      9.94 o 
  -8   1   7       18.87       19.55      8.36 o 
  -7   1   7        5.38       17.71      8.19 o 
  -6   1   7      102.81       97.09     12.20 o 
  -5   1   7      161.56      160.51     11.53 o 
  -4   1   7       92.94      102.60      8.77 o 
  -3   1   7     1229.05     1222.30     23.39 o 
  -2   1   7      254.13      279.15     10.86 o 
  -1   1   7     3039.87     3182.89     32.42 o 
   0   1   7       82.48       76.68      6.35 o 
   1   1   7      457.88      506.25     13.12 o 
   2   1   7      637.99      588.80     14.29 o 
   3   1   7     3071.32     3361.78     35.59 o 
   4   1   7      609.96      758.50     18.55 o 
   5   1   7        3.28        8.19      5.51 o 
   6   1   7      206.16      190.33     11.95 o 
   7   1   7      121.52      136.36     12.53 o 
   8   1   7       24.42       20.05     10.19 o 
   9   1   7       67.31       46.29     13.54 o 
  -8   2   7        5.95       -6.35     10.69 o 
  -7   2   7       15.62       17.38      8.77 o 
  -6   2   7      247.69      231.28     15.71 o 
  -5   2   7       62.87       69.43      8.36 o 
  -4   2   7        0.18        0.50      4.76 o 
  -3   2   7      245.34      249.83     11.61 o 
  -2   2   7     1503.34     1551.42     24.98 o 
  -1   2   7       10.96       26.65      4.01 o 
   0   2   7        0.07       -1.71      2.24 o 
   1   2   7     3796.67     3947.91     35.26 o 
   2   2   7      406.32      310.23     10.61 o 
   3   2   7       30.67       38.52      5.10 o 
   4   2   7      104.73      104.27      8.94 o 
   5   2   7      724.31      709.54     19.89 o 
   6   2   7        5.62       16.88      5.68 o 
   7   2   7        0.01       13.12      6.10 o 
   8   2   7       81.55       73.94     11.36 o 
   9   2   7       10.77       16.71     10.19 o 
  -7   3   7       10.86       18.80      7.69 o 
  -6   3   7        2.30       15.54      6.18 o 
  -5   3   7       12.87        5.51      6.43 o 
  -4   3   7        2.49        0.50      5.77 o 
  -3   3   7      375.73      388.69     14.12 o 
  -2   3   7        0.24        1.17      3.68 o 
  -1   3   7     1986.89     2017.57     27.57 o 
   0   3   7      330.04      391.12     13.20 o 
   1   3   7     1560.62     1583.34     23.14 o 
   2   3   7       17.61       18.72      4.43 o 
   3   3   7     1542.19     1593.53     25.15 o 
   4   3   7      489.07      526.22     15.88 o 
   5   3   7      448.49      429.38     15.96 o 
   6   3   7       18.33       16.46      7.02 o 
   7   3   7        0.25       11.86      6.43 o 
   8   3   7       76.05       81.63     12.37 o 
   9   3   7       23.44       12.37     12.03 o 
  -7   4   7        0.12       -5.10      7.27 o 
  -6   4   7      113.17      108.45     11.95 o 
  -5   4   7      113.51      123.66     11.61 o 
  -4   4   7      959.13      994.12     25.65 o 
  -3   4   7      359.31      355.69     14.37 o 
  -2   4   7      160.23      158.50      9.69 o 
  -1   4   7      148.70      137.86      7.85 o 
   0   4   7     1031.34     1014.34     27.78 o 
   1   4   7     1869.22     2079.81     27.99 o 
   2   4   7      476.00      484.44     14.12 o 
   3   4   7      222.97      210.22     10.11 o 
   4   4   7      336.53      316.25     13.03 o 
   5   4   7      127.06      108.79      9.02 o 
   6   4   7       32.63       35.34      7.27 o 
   7   4   7     1431.85     1322.40     34.01 o 
   8   4   7        2.17       10.03      8.69 o 
   9   4   7       77.22       67.34     12.20 o 
  -7   5   7       17.73        6.27      8.86 o 
  -6   5   7       40.91       44.78      9.94 o 
  -5   5   7       11.68        4.76      6.35 o 
  -4   5   7        5.54       -5.43      5.93 o 
  -3   5   7       33.02       27.41      7.44 o 
  -2   5   7      278.26      289.51     12.95 o 
  -1   5   7       54.80       50.72      6.10 o 
   0   5   7      405.04      414.84      9.72 o 
   1   5   7      103.18       87.23      6.93 o 
   2   5   7      621.04      629.91     16.71 o 
   3   5   7      436.87      442.83     14.87 o 
   4   5   7        0.12        4.18      5.35 o 
   5   5   7     3378.82     3335.12     44.87 o 
   6   5   7       41.54       45.04      9.61 o 
   7   5   7       37.41       38.52      9.69 o 
   8   5   7      171.70      174.04     15.96 o 
   9   5   7        7.70       18.05      8.36 o 
  -6   6   7       32.56       29.24      9.53 o 
  -5   6   7       54.88       62.50     10.03 o 
  -4   6   7       12.41        7.77      7.44 o 
  -3   6   7      173.24      164.35     11.86 o 
  -2   6   7     1954.43     1924.82     33.84 o 
  -1   6   7      519.05      512.35     16.71 o 
   0   6   7      370.61      354.62      9.48 o 
   1   6   7      267.81      227.27     11.20 o 
   2   6   7       48.91       60.49      7.19 o 
   3   6   7     3396.60     3520.95     42.53 o 
   4   6   7       36.16       30.75      7.35 o 
   5   6   7      335.22      328.53     16.54 o 
   6   6   7       80.68       74.95     10.19 o 
   7   6   7      142.60      144.21     12.78 o 
   8   6   7       93.63       89.24     13.79 o 
   9   6   7       30.00       39.69     11.36 o 
  -6   7   7      139.73      129.51     15.79 o 
  -5   7   7       13.43       25.32      7.60 o 
  -4   7   7        7.60       -2.09      7.19 o 
  -3   7   7       23.90       29.58      6.85 o 
  -2   7   7       18.60       16.54      5.93 o 
  -1   7   7       93.46      102.94     10.11 o 
   0   7   7      890.13      910.61     16.36 o 
   1   7   7     1249.95     1328.67     26.65 o 
   2   7   7       78.23       64.92      8.61 o 
   3   7   7       79.49       92.66      8.36 o 
   4   7   7      610.31      616.79     20.64 o 
   5   7   7       38.58       31.17      7.44 o 
   6   7   7       60.67       54.64     10.03 o 
   7   7   7       70.28       67.34     11.70 o 
   8   7   7       29.40        2.51     11.61 o 
  -5   8   7       59.77       67.59     12.62 o 
  -4   8   7       10.79       14.54      7.52 o 
  -3   8   7       90.78      104.53     10.61 o 
  -2   8   7      188.69      215.99     13.70 o 
  -1   8   7      113.09      130.68     10.28 o 
   0   8   7     3835.56     3809.11     34.18 o 
   1   8   7      444.56      426.96     17.38 o 
   2   8   7      381.75      377.58     16.54 o 
   3   8   7       72.93       73.69      8.69 o 
   4   8   7        1.30       -0.58      5.85 o 
   5   8   7      102.50       84.14     11.28 o 
   6   8   7        0.31        0.00      6.52 o 
   7   8   7        1.93        0.00      7.27 o 
   8   8   7       29.45       32.67     10.61 o 
  -5   9   7       19.10       18.55     10.28 o 
  -4   9   7      454.38      485.36     23.98 o 
  -3   9   7      353.90      318.92     18.80 o 
  -2   9   7      169.67      186.91     12.87 o 
  -1   9   7       11.28       15.71      6.60 o 
   0   9   7      195.51      188.39      9.48 o 
   1   9   7      202.41      198.94     14.04 o 
   2   9   7      246.35      256.68     14.71 o 
   3   9   7        2.09        3.76      5.51 o 
   4   9   7       24.42       20.97      7.44 o 
   5   9   7       39.40       49.80      8.19 o 
   6   9   7      121.15      128.92     13.54 o 
   7   9   7        5.73       -7.52      9.78 o 
  -4  10   7        3.47       23.73      9.61 o 
  -3  10   7      173.44      208.47     16.46 o 
  -2  10   7      140.88      142.54     14.29 o 
  -1  10   7      147.31      164.35     13.87 o 
   0  10   7       18.01       25.62      5.56 o 
   1  10   7      375.56      359.11     17.71 o 
   2  10   7     1532.85     1451.83     34.93 o 
   3  10   7       31.61       39.27      8.86 o 
   4  10   7       14.67       15.79      8.19 o 
   5  10   7       84.29       92.33     12.12 o 
   6  10   7       14.24        6.60      9.27 o 
   7  10   7        4.49       13.45      7.77 o 
  -3  11   7      241.01      252.00     19.22 o 
  -2  11   7       59.36       54.81     11.78 o 
  -1  11   7        1.65        2.42      7.52 o 
   0  11   7        0.51        6.18      5.07 o 
   1  11   7        1.00       -1.50      6.35 o 
   2  11   7        6.54        7.52      6.52 o 
   3  11   7      143.33      148.81     13.70 o 
   4  11   7       15.01       28.41      8.44 o 
   5  11   7        1.98       -5.85      8.61 o 
   6  11   7       48.50       77.29     10.95 o 
  -1  12   7      265.24      297.95     20.05 o 
   0  12   7       13.32       14.64      6.35 o 
   1  12   7       24.62       45.29      8.69 o 
   2  12   7       69.57       62.50     11.61 o 
   3  12   7      180.95      175.46     15.79 o 
   4  12   7      152.42      149.31     16.29 o 
   5  12   7       91.47      120.65     13.70 o 
   2  13   7        7.87       -3.68      9.44 o 
  -3 -11   8        0.41        2.76      7.35 o 
  -2 -11   8       16.59       12.62     10.86 o 
  -1 -11   8       55.77       71.44     10.36 o 
   0 -11   8        9.65        6.35      5.88 o 
   1 -11   8       30.92       23.98      9.44 o 
  -4 -10   8       29.26       25.65     10.61 o 
  -3 -10   8        6.72        0.84      8.61 o 
  -2 -10   8       34.65       29.49      9.44 o 
  -1 -10   8       59.70       65.51     10.78 o 
   0 -10   8       44.29       48.11      7.73 o 
   1 -10   8       66.33       80.04     11.53 o 
   2 -10   8       56.10       58.24     11.11 o 
   3 -10   8        0.62       -4.60      7.85 o 
  -5  -9   8        2.79       -1.75      6.60 o 
  -4  -9   8      155.99      140.04     13.62 o 
  -3  -9   8        0.42        2.34      6.68 o 
  -2  -9   8      401.87      378.00     19.38 o 
  -1  -9   8       26.37       27.07      8.02 o 
   0  -9   8      136.15      141.46      9.42 o 
   1  -9   8       20.26       15.79      8.19 o 
   2  -9   8       19.97       29.08      9.69 o 
   3  -9   8       14.75        6.68      8.27 o 
   4  -9   8       41.40       43.11     11.20 o 
  -6  -8   8      183.56      168.03     17.04 o 
  -5  -8   8       44.77       48.63     10.86 o 
  -4  -8   8      458.27      440.49     20.97 o 
  -3  -8   8       26.91       31.75      8.52 o 
  -2  -8   8      180.08      187.16     13.79 o 
  -1  -8   8      448.71      421.78     19.05 o 
   0  -8   8        1.22       -1.05      4.09 o 
   1  -8   8       16.64        6.77      6.18 o 
   2  -8   8      175.27      188.41     13.70 o 
   3  -8   8       95.25      122.82     12.28 o 
   4  -8   8       33.56       41.02      9.02 o 
   5  -8   8        6.19       -6.27      9.02 o 
  -7  -7   8        5.77       -5.51     10.11 o 
  -6  -7   8        0.57        4.18      7.60 o 
  -5  -7   8      107.06      105.11     12.20 o 
  -4  -7   8       97.38       97.84     10.95 o 
  -3  -7   8      533.54      558.39     20.64 o 
  -2  -7   8       15.98       11.70      6.77 o 
  -1  -7   8      157.49      136.11     12.03 o 
   0  -7   8      514.28      509.60     13.50 o 
   1  -7   8       73.44       70.94      9.19 o 
   2  -7   8      142.90      139.95     11.20 o 
   3  -7   8        3.13       -4.09      6.52 o 
   4  -7   8      126.90      141.54     12.78 o 
   5  -7   8        9.21       13.20      7.44 o 
   6  -7   8        1.27       10.03      7.35 o 
  -7  -6   8        3.40       -6.18      9.86 o 
  -6  -6   8       37.87       55.23     10.19 o 
  -5  -6   8      321.32      312.24     17.38 o 
  -4  -6   8       30.62       30.91      8.19 o 
  -3  -6   8      160.13      165.77     11.95 o 
  -2  -6   8      693.26      629.33     21.14 o 
  -1  -6   8        0.02        3.26      4.76 o 
   0  -6   8      145.23      159.52      7.77 o 
   1  -6   8      191.43      193.68     11.86 o 
   2  -6   8      210.41      210.47     12.70 o 
   3  -6   8        0.81        3.09      5.51 o 
   4  -6   8       83.90       89.07     10.03 o 
   5  -6   8        0.10       -3.01      6.52 o 
   6  -6   8        0.03        6.77      7.60 o 
  -7  -5   8        0.17       -3.43      8.10 o 
  -6  -5   8        0.30       12.03      6.27 o 
  -5  -5   8        8.92        8.02      7.19 o 
  -4  -5   8       12.10       10.28      6.10 o 
  -3  -5   8       17.46       17.55      6.52 o 
  -2  -5   8        1.58        2.09      5.26 o 
  -1  -5   8      613.40      598.91     18.80 o 
   0  -5   8      500.35      474.45     11.43 o 
   1  -5   8      476.88      451.61     16.21 o 
   2  -5   8      540.09      513.35     17.88 o 
   3  -5   8      216.21      222.34     13.03 o 
   4  -5   8       66.66       91.07      9.27 o 
   5  -5   8       77.03       86.31     11.20 o 
   6  -5   8      231.37      257.18     16.79 o 
   7  -5   8        8.05       11.53      8.19 o 
  -7  -4   8       56.25       56.65     11.11 o 
  -6  -4   8        0.50       -3.59      7.10 o 
  -5  -4   8        7.14       14.04      6.18 o 
  -4  -4   8      290.86      289.26     15.21 o 
  -3  -4   8      593.69      552.21     18.63 o 
  -2  -4   8        0.01       -2.84      4.60 o 
  -1  -4   8      213.18      226.68     11.36 o 
   0  -4   8      332.15      334.62      9.39 o 
   1  -4   8      937.74      900.96     21.81 o 
   2  -4   8      448.67      453.28     15.62 o 
   3  -4   8      437.24      446.59     16.96 o 
   4  -4   8      249.50      238.13     14.04 o 
   5  -4   8       18.62       16.29      6.60 o 
   6  -4   8       45.84       30.25      9.19 o 
   7  -4   8        9.84       -7.52      9.53 o 
  -8  -3   8        5.95       -5.51      9.27 o 
  -7  -3   8       26.25       27.32      9.19 o 
  -6  -3   8      115.54       87.81     11.53 o 
  -5  -3   8      233.35      265.87     14.29 o 
  -4  -3   8       18.40       13.03      6.60 o 
  -3  -3   8     1017.39      995.29     23.39 o 
  -2  -3   8      454.58      419.10     15.29 o 
  -1  -3   8     1043.50     1122.21     22.64 o 
   0  -3   8        1.21        0.00      2.42 o 
   1  -3   8      316.20      315.41     12.62 o 
   2  -3   8     1099.82     1009.16     22.06 o 
   3  -3   8      492.71      512.52     16.96 o 
   4  -3   8        2.36        6.43      5.26 o 
   5  -3   8      492.31      433.31     18.13 o 
   6  -3   8      106.75      102.60     12.20 o 
   7  -3   8       82.74       63.42     11.53 o 
   8  -3   8       56.38       57.90     11.45 o 
  -8  -2   8        0.10       -3.59      8.69 o 
  -7  -2   8      196.31      211.31     16.29 o 
  -6  -2   8      199.88      203.95     14.96 o 
  -5  -2   8      188.58      217.74     13.20 o 
  -4  -2   8      173.54      170.20     11.20 o 
  -3  -2   8      219.61      217.16     11.36 o 
  -2  -2   8      145.35      132.60      8.44 o 
  -1  -2   8      532.78      555.55     15.54 o 
   0  -2   8        0.00        0.75      3.68 o 
   1  -2   8       49.96       40.52      5.18 o 
   2  -2   8       84.51       79.63      6.77 o 
   3  -2   8     1883.76     1811.61     29.58 o 
   4  -2   8        2.36        1.00      4.93 o 
   5  -2   8       52.52       61.75      7.44 o 
   6  -2   8       22.34       15.12      7.02 o 
   7  -2   8       18.16       22.64      8.44 o 
   8  -2   8        0.10       13.87      7.27 o 
  -8  -1   8       40.11       49.80      9.44 o 
  -7  -1   8       26.67       36.26      8.36 o 
  -6  -1   8       57.24       56.06      9.86 o 
  -5  -1   8        0.33        0.58      5.26 o 
  -4  -1   8        0.62        2.59      5.01 o 
  -3  -1   8      133.89      119.31      8.61 o 
  -2  -1   8      233.17      249.32     11.11 o 
  -1  -1   8     1228.29     1170.84     21.56 o 
   0  -1   8      900.92      877.20     12.91 o 
   1  -1   8     2366.56     2471.35     30.41 o 
   2  -1   8      519.63      506.08     14.79 o 
   3  -1   8       23.28       27.91      5.35 o 
   4  -1   8       20.86       20.80      5.35 o 
   5  -1   8      196.08      211.72     12.12 o 
   6  -1   8       20.94       22.64      6.68 o 
   7  -1   8       67.28       55.06      9.53 o 
   8  -1   8        0.04       -1.67      8.61 o 
  -8   0   8      168.41      210.64     17.38 o 
  -7   0   8       59.49       57.07     10.95 o 
  -6   0   8       16.38       10.95      7.85 o 
  -5   0   8      230.17      243.89     13.79 o 
  -4   0   8      841.95      866.20     22.56 o 
  -3   0   8      484.73      486.62     16.29 o 
  -2   0   8       22.78        7.85      6.60 o 
  -1   0   8     1812.67     1861.99     26.57 o 
   0   0   8        0.40       -4.89      4.89 o 
   1   0   8      856.23      856.76     17.71 o 
   2   0   8      891.59      979.92     19.55 o 
   3   0   8      270.58      327.70     12.70 o 
   4   0   8        0.20       -0.92      4.85 o 
   5   0   8      260.91      249.24     12.62 o 
   6   0   8       23.48       40.11      7.02 o 
   7   0   8       50.96       52.72      9.53 o 
   8   0   8        1.47       -0.84      8.36 o 
  -8   1   8       17.41        9.27      9.53 o 
  -7   1   8       17.47       23.39      9.44 o 
  -6   1   8      255.96      263.03     16.29 o 
  -5   1   8       90.80      101.85     10.03 o 
  -4   1   8       52.50       48.96      7.94 o 
  -3   1   8      400.01      435.23     15.21 o 
  -2   1   8     1283.07     1302.60     23.81 o 
  -1   1   8      161.26      216.32      9.44 o 
   0   1   8      615.17      651.87     11.10 o 
   1   1   8     1593.63     1717.03     24.65 o 
   2   1   8     1063.52     1134.66     20.89 o 
   3   1   8      285.73      307.06     12.03 o 
   4   1   8      518.20      460.96     16.13 o 
   5   1   8       35.81       38.52      6.52 o 
   6   1   8       77.63       79.13      9.27 o 
   7   1   8      320.87      338.06     18.63 o 
   8   1   8       77.93       82.72     11.45 o 
   9   1   8        9.17       23.81      8.19 o 
  -7   2   8        2.21       -2.51      7.44 o 
  -6   2   8      733.11      745.05     26.49 o 
  -5   2   8       81.97       86.81     10.19 o 
  -4   2   8      544.80      575.60     19.05 o 
  -3   2   8      128.19      132.27      9.69 o 
  -2   2   8      469.74      472.66     14.96 o 
  -1   2   8        0.17        7.02      3.76 o 
   0   2   8       13.79       36.70      3.37 o 
   1   2   8      440.83      579.11     14.79 o 
   2   2   8      455.97      530.48     14.45 o 
   3   2   8      529.67      509.76     15.21 o 
   4   2   8      323.08      362.54     13.45 o 
   5   2   8      276.47      271.38     13.37 o 
   6   2   8        3.69        2.92      6.60 o 
   7   2   8       25.33       34.09      8.86 o 
   8   2   8        1.15       -4.68      7.94 o 
   9   2   8       11.97       15.37     11.28 o 
  -7   3   8        6.20       11.11      7.85 o 
  -6   3   8       34.18       36.43     10.19 o 
  -5   3   8       87.21       81.97     10.11 o 
  -4   3   8      223.56      205.79     12.20 o 
  -3   3   8        2.50        3.93      4.68 o 
  -2   3   8        2.95       -2.59      4.34 o 
  -1   3   8      448.65      533.32     15.21 o 
   0   3   8        0.44       -1.66      4.76 o 
   1   3   8        2.24        2.84      3.09 o 
   2   3   8      134.77      146.22      8.27 o 
   3   3   8        2.60        3.26      4.01 o 
   4   3   8      815.15      825.84     20.80 o 
   5   3   8       61.12       57.90      7.60 o 
   6   3   8       42.36       36.26      7.85 o 
   7   3   8        0.03       -5.51      7.77 o 
   8   3   8        0.09       -5.51      8.61 o 
   9   3   8      245.40      274.56     19.13 o 
  -7   4   8       29.99       32.00      9.53 o 
  -6   4   8        4.34        1.59      6.68 o 
  -5   4   8       67.01       63.75      9.19 o 
  -4   4   8     1185.23     1149.45     28.83 o 
  -3   4   8      376.62      404.73     15.88 o 
  -2   4   8      130.68      116.06      8.86 o 
  -1   4   8       86.93       85.14      7.85 o 
   0   4   8     1765.02     1842.86     32.21 o 
   1   4   8      228.32      187.08      9.44 o 
   2   4   8      233.14      267.29     11.28 o 
   3   4   8        1.62        3.01      4.60 o 
   4   4   8      471.04      474.42     16.38 o 
   5   4   8       36.63       55.81      7.52 o 
   6   4   8      225.22      223.67     13.54 o 
   7   4   8      370.87      373.32     19.47 o 
   8   4   8        4.19       -6.35     10.03 o 
   9   4   8      106.87      104.53     14.29 o 
  -6   5   8        4.36       -9.19      9.19 o 
  -5   5   8       38.86       61.91      9.86 o 
  -4   5   8       32.67       31.00      7.77 o 
  -3   5   8      471.76      468.48     17.71 o 
  -2   5   8       73.70       88.23      8.10 o 
  -1   5   8      337.18      314.91     12.87 o 
   0   5   8      171.52      181.71      8.81 o 
   1   5   8      185.48      216.49     10.86 o 
   2   5   8        0.09       -2.59      4.43 o 
   3   5   8        1.51        2.76      3.84 o 
   4   5   8       21.86       25.40      7.44 o 
   5   5   8      534.96      517.61     19.22 o 
   6   5   8      324.63      317.59     16.88 o 
   7   5   8      654.74      648.29     24.98 o 
   8   5   8       27.65       18.63     11.03 o 
   9   5   8       18.48       -0.92     12.37 o 
  -6   6   8        1.42        0.00      8.27 o 
  -5   6   8       66.62       59.16     10.95 o 
  -4   6   8      152.65      156.58     12.70 o 
  -3   6   8       56.55       75.87      8.77 o 
  -2   6   8      833.44      832.19     23.23 o 
  -1   6   8     1108.98     1088.45     24.90 o 
   0   6   8        5.39       11.44      2.95 o 
   1   6   8      165.97      144.13     10.19 o 
   2   6   8     1508.02     1499.79     28.41 o 
   3   6   8     1924.63     1791.72     31.33 o 
   4   6   8      646.11      658.90     20.80 o 
   5   6   8      261.69      237.29     14.71 o 
   6   6   8      523.08      477.17     20.47 o 
   7   6   8      119.00      100.26     13.45 o 
   8   6   8       25.59       17.55     10.28 o 
  -6   7   8        7.24       24.06      8.86 o 
  -5   7   8        1.65        0.84      7.60 o 
  -4   7   8       22.62       24.23      7.52 o 
  -3   7   8      591.40      571.26     21.97 o 
  -2   7   8        8.39       25.23      5.93 o 
  -1   7   8       70.78       54.48      8.10 o 
   0   7   8      111.78      110.15     20.01 o 
   1   7   8     1487.63     1460.43     29.16 o 
   2   7   8     1325.67     1294.24     27.82 o 
   3   7   8       27.22       11.28      7.19 o 
   4   7   8      125.28      118.65     10.78 o 
   5   7   8        0.13        0.67      5.35 o 
   6   7   8       17.24       24.90      8.10 o 
   7   7   8      143.43      166.44     13.45 o 
   8   7   8       63.26       91.66     12.28 o 
  -5   8   8       31.95       31.92     11.70 o 
  -4   8   8        2.96        1.59      8.77 o 
  -3   8   8        1.21        5.10      6.68 o 
  -2   8   8       25.04       21.81      7.69 o 
  -1   8   8      951.68      965.88     26.74 o 
   0   8   8       80.24       76.39     10.24 o 
   1   8   8      129.11      130.51     10.78 o 
   2   8   8       11.51       21.72      5.85 o 
   3   8   8      558.04      518.28     19.47 o 
   4   8   8      182.12      197.85     12.45 o 
   5   8   8        0.31        4.68      5.77 o 
   6   8   8       46.03       45.54      9.53 o 
   7   8   8       24.87       12.95      8.36 o 
   8   8   8       31.18       32.50      9.11 o 
  -4   9   8        0.86        3.51      9.19 o 
  -3   9   8      114.38      105.11     12.45 o 
  -2   9   8      176.53      155.91     14.37 o 
  -1   9   8      136.11      138.36     11.78 o 
   0   9   8       53.74       57.92      6.81 o 
   1   9   8      181.54      181.14     13.03 o 
   2   9   8        9.78        5.10      7.52 o 
   3   9   8       16.15       13.62      6.68 o 
   4   9   8       55.98       48.88      8.94 o 
   5   9   8       52.53       34.01      9.53 o 
   6   9   8       22.55       18.80      9.78 o 
   7   9   8       30.97       30.91     11.11 o 
  -3  10   8       82.39       95.17     13.95 o 
  -2  10   8        8.94        8.86      8.02 o 
  -1  10   8       84.09       74.70     11.20 o 
   0  10   8       60.22       50.62      6.49 o 
   1  10   8       41.46       53.47      8.52 o 
   2  10   8      446.00      508.67     21.89 o 
   3  10   8      269.26      245.48     15.62 o 
   4  10   8        0.62        1.50      6.60 o 
   5  10   8      300.46      268.54     18.72 o 
   6  10   8        1.83        4.26      8.44 o 
   7  10   8       19.70       -2.76     11.78 o 
  -2  11   8      192.77      214.65     16.13 o 
  -1  11   8       39.07       40.02     10.03 o 
   0  11   8        0.96       -3.59      5.59 o 
   1  11   8      217.53      208.13     15.46 o 
   2  11   8       40.34       39.52     10.86 o 
   3  11   8      161.15      140.70     13.87 o 
   4  11   8      136.20      143.71     15.04 o 
   5  11   8        2.87        6.02      9.19 o 
   6  11   8       40.98       42.70     11.11 o 
  -1  12   8       49.13       60.74     12.12 o 
   0  12   8      102.36      121.89      8.80 o 
   1  12   8       35.57       45.70     10.78 o 
   2  12   8      144.81      153.32     15.37 o 
   3  12   8       94.07       97.76     13.54 o 
   4  12   8      484.98      526.39     25.73 o 
  -3 -10   9       17.24       11.53      9.27 o 
  -2 -10   9       40.78       55.23      9.36 o 
  -1 -10   9       10.33        1.67      8.19 o 
   0 -10   9      100.76      114.66     11.11 o 
   1 -10   9       30.19       22.73      7.85 o 
   2 -10   9        0.75       13.62      7.85 o 
  -5  -9   9        0.88        1.84      7.52 o 
  -4  -9   9       36.43       22.31      9.27 o 
  -3  -9   9       76.83       66.84     11.28 o 
  -2  -9   9        0.51        2.34      7.60 o 
  -1  -9   9       64.00       64.25     11.36 o 
   0  -9   9      177.51      186.56     10.22 o 
   1  -9   9      123.52      141.29     13.29 o 
   2  -9   9        7.13       -5.77      7.27 o 
   3  -9   9        5.27        5.26      8.27 o 
  -5  -8   9        3.22       11.11      8.69 o 
  -4  -8   9       10.07        0.75      9.78 o 
  -3  -8   9      319.29      377.58     19.13 o 
  -2  -8   9       91.86       86.23     11.45 o 
  -1  -8   9        2.47        1.42      7.60 o 
   0  -8   9      103.23       81.98      7.98 o 
   1  -8   9       11.47       12.95      8.61 o 
   2  -8   9      241.56      223.67     15.04 o 
   3  -8   9       49.56       62.92     10.53 o 
   4  -8   9        0.13       -6.85      8.61 o 
  -6  -7   9       28.82       34.26      9.69 o 
  -5  -7   9       10.63        9.61      8.52 o 
  -4  -7   9       36.56       28.74      8.94 o 
  -3  -7   9       28.22       22.81      8.02 o 
  -2  -7   9      107.30       82.13     11.45 o 
  -1  -7   9        7.30       -3.84      6.68 o 
   0  -7   9        6.56        8.09      4.34 o 
   1  -7   9       56.47       63.25      9.19 o 
   2  -7   9      425.71      414.59     19.05 o 
   3  -7   9      723.13      702.69     26.49 o 
   4  -7   9       13.22       13.37      8.10 o 
   5  -7   9       34.36       37.85      9.53 o 
  -7  -6   9        7.12       -4.60      9.94 o 
  -6  -6   9      139.21      150.81     13.87 o 
  -5  -6   9       25.59        0.00     10.61 o 
  -4  -6   9      118.79      109.46     11.36 o 
  -3  -6   9       14.49        9.53      5.93 o 
  -2  -6   9      303.66      315.83     15.37 o 
  -1  -6   9      435.18      429.05     18.38 o 
   0  -6   9       24.76       18.93      8.40 o 
   1  -6   9       35.10       33.76      6.10 o 
   2  -6   9      323.02      295.11     15.79 o 
   3  -6   9      223.63      239.55     14.62 o 
   4  -6   9       16.54       18.80      7.77 o 
   5  -6   9       16.43        4.01      9.11 o 
   6  -6   9        5.12        5.26      7.52 o 
  -7  -5   9        0.19       -3.59      9.36 o 
  -6  -5   9       46.29       52.56     10.11 o 
  -5  -5   9      139.25      162.18     12.45 o 
  -4  -5   9      154.88      155.16     12.20 o 
  -3  -5   9        4.08       -5.93      6.02 o 
  -2  -5   9       81.43       67.76      9.36 o 
  -1  -5   9      138.44      135.36      9.94 o 
   0  -5   9      154.40      166.84      7.56 o 
   1  -5   9      326.74      314.16     15.12 o 
   2  -5   9      380.04      358.19     16.29 o 
   3  -5   9      381.32      380.92     17.04 o 
   4  -5   9       94.73       89.15     11.86 o 
   5  -5   9      316.93      347.16     18.30 o 
   6  -5   9       58.30       62.58     10.19 o 
   7  -5   9       13.85        4.60     11.53 o 
  -7  -4   9        4.85        1.75      8.27 o 
  -6  -4   9       22.25       12.28      9.53 o 
  -5  -4   9       55.52       46.46      8.77 o 
  -4  -4   9      243.47      257.18     14.45 o 
  -3  -4   9       77.94       88.98      9.02 o 
  -2  -4   9      560.04      530.82     18.05 o 
  -1  -4   9      179.35      183.40     10.36 o 
   0  -4   9      387.24      386.94     10.46 o 
   1  -4   9        9.37        5.43      4.34 o 
   2  -4   9      173.62      191.76     11.28 o 
   3  -4   9       41.69       37.43      7.27 o 
   4  -4   9       24.35       22.14      6.60 o 
   5  -4   9       91.62      102.27     10.86 o 
   6  -4   9       29.42       33.92      9.69 o 
   7  -4   9       47.33       42.61     12.45 o 
  -7  -3   9       18.84        5.10      8.77 o 
  -6  -3   9      175.06      182.65     14.62 o 
  -5  -3   9       10.15        5.93      8.02 o 
  -4  -3   9      467.43      447.68     18.38 o 
  -3  -3   9        0.71        1.09      5.85 o 
  -2  -3   9      757.90      770.53     20.80 o 
  -1  -3   9      511.05      509.01     16.96 o 
   0  -3   9       76.01       73.76      4.79 o 
   1  -3   9      185.03      204.62     10.61 o 
   2  -3   9        5.87        2.34      5.35 o 
   3  -3   9      601.09      592.39     19.13 o 
   4  -3   9      517.15      483.52     18.13 o 
   5  -3   9      459.64      436.65     18.88 o 
   6  -3   9       77.50       85.81     11.53 o 
   7  -3   9       27.59       24.73      9.69 o 
  -7  -2   9       11.56       13.37      8.86 o 
  -6  -2   9       14.27       19.05      7.85 o 
  -5  -2   9      388.62      387.77     17.71 o 
  -4  -2   9      195.97      208.30     12.45 o 
  -3  -2   9      515.89      488.29     17.04 o 
  -2  -2   9       95.24       82.22      8.44 o 
  -1  -2   9      233.35      230.44     11.11 o 
   0  -2   9      246.86      224.08      7.47 o 
   1  -2   9     1676.60     1686.36     27.99 o 
   2  -2   9      292.59      252.16     12.37 o 
   3  -2   9       40.39       32.84      6.85 o 
   4  -2   9      372.59      358.86     15.12 o 
   5  -2   9       62.57       67.43      8.61 o 
   6  -2   9        0.62       -3.43      7.60 o 
   7  -2   9       11.49        9.44      7.44 o 
   8  -2   9        4.42        5.35      8.77 o 
  -7  -1   9       62.78       83.05     11.95 o 
  -6  -1   9      157.76      161.26     13.29 o 
  -5  -1   9       47.96       48.29      8.77 o 
  -4  -1   9      214.64      229.10     13.54 o 
  -3  -1   9       13.48       12.87      5.01 o 
  -2  -1   9      105.69       83.89      8.19 o 
  -1  -1   9       60.99       65.59      6.60 o 
   0  -1   9     1395.99     1448.06     17.63 o 
   1  -1   9      325.60      269.29     11.70 o 
   2  -1   9      428.47      422.28     14.45 o 
   3  -1   9       77.97       89.15      7.52 o 
   4  -1   9       18.62       16.38      5.18 o 
   5  -1   9       14.68       23.14      5.93 o 
   6  -1   9        1.12        9.27      5.68 o 
   7  -1   9      161.39      183.73     14.20 o 
   8  -1   9       56.10       42.36     11.78 o 
  -7   0   9        0.02       -8.27      8.27 o 
  -6   0   9        3.88       -2.17      7.44 o 
  -5   0   9      354.91      350.84     17.55 o 
  -4   0   9      307.91      295.70     15.12 o 
  -3   0   9      156.79      136.53      9.78 o 
  -2   0   9      141.57      143.04      9.02 o 
  -1   0   9      800.45      738.70     18.13 o 
   0   0   9      703.79      658.10     12.02 o 
   1   0   9       11.17        7.27      4.43 o 
   2   0   9      517.31      550.20     15.71 o 
   3   0   9      159.95      175.88      9.94 o 
   4   0   9       68.14       72.44      7.60 o 
   5   0   9      103.54      103.52      9.94 o 
   6   0   9       36.15       31.33      8.44 o 
   7   0   9        0.89       16.88      6.68 o 
   8   0   9        0.09       -2.51      8.61 o 
  -7   1   9        4.97       13.54      7.94 o 
  -6   1   9       11.62       16.96      7.44 o 
  -5   1   9       97.31       97.26      9.86 o 
  -4   1   9      222.65      241.30     13.79 o 
  -3   1   9       81.25       76.12      8.61 o 
  -2   1   9      281.34      265.53     12.45 o 
  -1   1   9      173.07      182.15      9.44 o 
   0   1   9      162.54      139.22      5.82 o 
   1   1   9      684.75      670.68     16.71 o 
   2   1   9      231.10      214.90     10.44 o 
   3   1   9       37.25       33.25      5.51 o 
   4   1   9      154.85      153.99      9.94 o 
   5   1   9        7.89       13.70      5.43 o 
   6   1   9        9.14        9.44      6.43 o 
   7   1   9       27.51       28.74      8.77 o 
   8   1   9       24.60       18.13      9.86 o 
  -7   2   9        1.92       -8.27      8.27 o 
  -6   2   9        8.51        0.00      8.69 o 
  -5   2   9       39.69       33.00      9.53 o 
  -4   2   9       64.12       68.18      7.94 o 
  -3   2   9     2016.81     1999.44     33.84 o 
  -2   2   9      525.77      522.54     16.96 o 
  -1   2   9      106.68      101.43      8.19 o 
   0   2   9        5.12        6.27      2.51 o 
   1   2   9        1.98        4.26      4.01 o 
   2   2   9      698.96      697.92     17.80 o 
   3   2   9      130.57      157.50      9.78 o 
   4   2   9      203.96      231.11     11.53 o 
   5   2   9      253.47      262.69     14.20 o 
   6   2   9      124.41      131.85     11.45 o 
   7   2   9      106.17      116.14     12.45 o 
   8   2   9        2.38        1.67      8.36 o 
  -7   3   9      252.60      255.42     18.88 o 
  -6   3   9        6.04       -0.75      8.36 o 
  -5   3   9      209.51      204.12     14.79 o 
  -4   3   9      334.31      342.49     16.88 o 
  -3   3   9        4.04        3.18      4.85 o 
  -2   3   9        1.39        0.00      4.76 o 
  -1   3   9       23.25       25.90      4.93 o 
   0   3   9       12.85       11.50      3.00 o 
   1   3   9      195.12      181.98      9.36 o 
   2   3   9     1273.27     1282.96     24.06 o 
   3   3   9     2661.10     2530.34     35.34 o 
   4   3   9       12.41        9.27      5.26 o 
   5   3   9        4.54       -2.17      5.60 o 
   6   3   9       16.99       14.37      6.68 o 
   7   3   9        1.89        2.17      6.85 o 
   8   3   9       19.61       20.39      9.19 o 
  -6   4   9      108.60       75.87     13.20 o 
  -5   4   9        2.01        9.36      6.85 o 
  -4   4   9      574.91      542.85     20.55 o 
  -3   4   9        1.51       -3.34      5.51 o 
  -2   4   9       72.12       65.84      8.02 o 
  -1   4   9     2857.85     2782.75     37.60 o 
   0   4   9       49.80       35.47      8.48 o 
   1   4   9       11.42       22.98      4.68 o 
   2   4   9      487.39      492.46     16.13 o 
   3   4   9       56.70       43.95      6.68 o 
   4   4   9        2.23       -4.01      5.60 o 
   5   4   9       26.09       28.24      7.60 o 
   6   4   9        4.19        6.35      7.27 o 
   7   4   9       50.20       43.36     10.78 o 
   8   4   9      111.18      129.09     14.54 o 
  -6   5   9      172.43      170.53     14.71 o 
  -5   5   9      100.64      130.26     11.78 o 
  -4   5   9        5.73        6.02      6.68 o 
  -3   5   9      118.45      119.06     11.28 o 
  -2   5   9      200.16      204.04     12.78 o 
  -1   5   9       27.84       34.76      6.52 o 
   0   5   9      701.31      698.30     13.68 o 
   1   5   9      181.54      143.54      9.69 o 
   2   5   9       11.23        7.94      4.43 o 
   3   5   9        0.04       -0.50      4.93 o 
   4   5   9      310.96      336.30     15.71 o 
   5   5   9      842.15      855.00     25.07 o 
   6   5   9      104.84      121.99     10.86 o 
   7   5   9      206.65      215.99     16.46 o 
   8   5   9        2.72       -9.19      9.44 o 
  -6   6   9       12.84        6.35      9.44 o 
  -5   6   9       30.50       44.28      9.69 o 
  -4   6   9      209.81      210.14     15.88 o 
  -3   6   9      131.50      126.17     11.53 o 
  -2   6   9     1883.54     1857.23     35.34 o 
  -1   6   9       79.26       75.11      9.44 o 
   0   6   9      298.60      288.50      9.95 o 
   1   6   9      809.35      846.06     22.14 o 
   2   6   9      279.87      290.43     13.95 o 
   3   6   9      253.42      245.48     13.29 o 
   4   6   9      800.99      825.76     23.81 o 
   5   6   9      196.20      211.31     13.79 o 
   6   6   9        4.73       -8.10      8.10 o 
   7   6   9       37.68       24.48      9.94 o 
   8   6   9        1.68       -7.77      9.27 o 
  -5   7   9        8.35       15.46      9.19 o 
  -4   7   9      380.13      370.06     19.64 o 
  -3   7   9        3.92        3.51      6.60 o 
  -2   7   9      110.93      105.03     10.78 o 
  -1   7   9       55.87       62.67      8.77 o 
   0   7   9        1.09       -1.64      4.22 o 
   1   7   9      289.25      301.13     14.54 o 
   2   7   9     1062.07     1026.62     25.73 o 
   3   7   9       22.75       25.07      7.52 o 
   4   7   9      190.66      175.71     12.78 o 
   5   7   9       22.33       18.97      7.69 o 
   6   7   9        1.66        9.36      7.27 o 
   7   7   9        2.23       23.14      7.02 o 
   8   7   9       11.03       17.80     10.28 o 
  -5   8   9      231.03      273.64     19.38 o 
  -4   8   9       29.89       26.65      8.44 o 
  -3   8   9        1.98       11.36      7.27 o 
  -2   8   9      118.29      125.16     12.53 o 
  -1   8   9      172.96      172.71     13.37 o 
   0   8   9     1792.15     1784.28     25.49 o 
   1   8   9       43.66       39.19      8.69 o 
   2   8   9      453.15      443.92     18.30 o 
   3   8   9      404.19      417.60     18.21 o 
   4   8   9      862.05      860.85     25.73 o 
   5   8   9      112.54      125.08     11.11 o 
   6   8   9        1.96        4.60      7.94 o 
   7   8   9       13.24       12.53      8.36 o 
  -4   9   9      107.66      108.03     14.12 o 
  -3   9   9       14.98        9.86      9.44 o 
  -2   9   9      465.81      461.47     21.72 o 
  -1   9   9      310.88      328.45     17.63 o 
   0   9   9        9.29        5.12      5.43 o 
   1   9   9        0.63       -1.34      7.02 o 
   2   9   9      320.49      311.65     16.79 o 
   3   9   9       46.31       50.13      8.86 o 
   4   9   9        0.01        1.42      6.77 o 
   5   9   9       10.98       15.79      6.27 o 
   6   9   9        9.78       12.20      7.27 o 
   7   9   9       72.64       87.56     12.53 o 
  -3  10   9       61.25       62.83     12.95 o 
  -2  10   9        0.69       12.53      7.52 o 
  -1  10   9        5.27       11.03      7.77 o 
   0  10   9        2.12       -0.93      5.34 o 
   1  10   9        0.02        0.00      7.44 o 
   2  10   9      139.93      133.60     12.87 o 
   3  10   9        7.56        0.00      6.52 o 
   4  10   9       79.54       82.30     11.45 o 
   5  10   9       12.97       27.57      9.02 o 
   6  10   9      298.97      355.19     20.97 o 
  -2  11   9        5.43       11.86      9.27 o 
  -1  11   9        7.37        5.18      7.94 o 
   0  11   9       34.59       33.49      7.17 o 
   1  11   9       35.98       36.43     10.03 o 
   2  11   9        9.67       13.70     10.03 o 
   3  11   9        0.31        8.10      7.85 o 
   4  11   9      312.97      353.85     21.47 o 
   5  11   9        3.14       -0.84      9.61 o 
   0  12   9       16.17       11.66      6.20 o 
   1  12   9        0.58       -9.94      9.94 o 
   2  12   9       77.93       87.48     14.45 o 
   3  12   9       14.82       33.92      9.86 o 
   4  12   9        0.43       -5.51     10.03 o 
  -2 -10  10       14.93        0.00     11.78 o 
  -1 -10  10       95.77       97.92     12.87 o 
   0 -10  10       58.19       64.18     11.74 o 
   1 -10  10       74.80       77.20     12.53 o 
  -4  -9  10        0.01        8.19      6.85 o 
  -3  -9  10      136.67      126.83     14.87 o 
  -2  -9  10       72.88       81.80     12.12 o 
  -1  -9  10      243.76      272.38     17.46 o 
   0  -9  10        0.01        4.45     14.00 o 
   1  -9  10       22.75       27.66      9.53 o 
   2  -9  10      211.39      233.95     15.62 o 
   3  -9  10        0.01        4.60      8.02 o 
  -5  -8  10       83.24       90.32     13.95 o 
  -4  -8  10       18.05       34.51      9.61 o 
  -3  -8  10        0.09       -8.86      8.86 o 
  -2  -8  10      272.45      314.75     17.63 o 
  -1  -8  10        2.70       -6.02      7.69 o 
   0  -8  10      128.27      136.88      9.19 o 
   1  -8  10       28.24       27.49      8.61 o 
   2  -8  10       20.95       28.58      8.44 o 
   3  -8  10       92.50       75.53     11.11 o 
   4  -8  10        2.12        9.86      7.27 o 
  -6  -7  10      113.69      114.80     14.96 o 
  -5  -7  10      149.24      151.90     14.79 o 
  -4  -7  10      104.25      121.82     12.62 o 
  -3  -7  10       46.43       35.43     10.53 o 
  -2  -7  10      172.09      159.92     13.37 o 
  -1  -7  10      136.67      116.72     12.28 o 
   0  -7  10       78.23       75.22      7.20 o 
   1  -7  10      609.35      569.50     22.64 o 
   2  -7  10      144.44      143.63     12.53 o 
   3  -7  10        0.13       28.49      7.60 o 
   4  -7  10      214.63      222.59     17.04 o 
   5  -7  10        0.02       -2.67      7.44 o 
  -6  -6  10       98.84       81.97     13.54 o 
  -5  -6  10      107.17      105.78     13.45 o 
  -4  -6  10      195.60      178.97     14.62 o 
  -3  -6  10      200.06      171.45     14.45 o 
  -2  -6  10       98.03       78.62     10.44 o 
  -1  -6  10        0.41        1.92      7.02 o 
   0  -6  10      556.62      571.80     36.93 o 
   1  -6  10      201.08      180.22     13.62 o 
   2  -6  10      180.18      199.78     13.54 o 
   3  -6  10       16.50       20.47      7.85 o 
   4  -6  10      401.08      400.64     19.97 o 
   5  -6  10        6.31       10.86      6.52 o 
   6  -6  10        2.82       -8.19      8.19 o 
  -6  -5  10        0.28       15.21      7.44 o 
  -5  -5  10      185.36      205.04     16.29 o 
  -4  -5  10      175.36      188.91     13.54 o 
  -3  -5  10      540.96      468.74     19.72 o 
  -2  -5  10      419.24      418.52     18.05 o 
  -1  -5  10        4.45        4.68      6.60 o 
   0  -5  10      199.56      201.71      8.98 o 
   1  -5  10      456.10      418.44     17.96 o 
   2  -5  10       39.92       42.03      8.86 o 
   3  -5  10      180.95      187.91     13.03 o 
   4  -5  10      402.05      374.24     19.22 o 
   5  -5  10      249.98      275.64     16.63 o 
   6  -5  10        8.20       11.20      8.44 o 
  -7  -4  10       21.70       19.13     10.11 o 
  -6  -4  10        0.13       -1.67      6.52 o 
  -5  -4  10      158.62      160.67     13.79 o 
  -4  -4  10        7.85       -0.67      7.52 o 
  -3  -4  10       69.15       69.52      8.10 o 
  -2  -4  10      176.04      181.98     11.45 o 
  -1  -4  10      253.67      246.57     13.12 o 
   0  -4  10      155.10      155.24     11.36 o 
   1  -4  10      297.56      277.31     14.20 o 
   2  -4  10       12.10        6.18      5.10 o 
   3  -4  10       22.12       15.04      5.93 o 
   4  -4  10       11.08       17.04      7.10 o 
   5  -4  10       20.60       16.71      8.10 o 
   6  -4  10        1.27       11.36      7.77 o 
   7  -4  10       27.25       20.89     10.36 o 
  -7  -3  10        5.98        5.35      8.77 o 
  -6  -3  10        9.65        3.93      8.69 o 
  -5  -3  10       46.66       57.23      9.27 o 
  -4  -3  10        0.05       -2.51      7.02 o 
  -3  -3  10     1469.98     1455.67     31.33 o 
  -2  -3  10      321.65      314.24     15.04 o 
  -1  -3  10      385.21      379.00     16.04 o 
   0  -3  10       33.56       38.95      4.28 o 
   1  -3  10       91.31       93.25      8.19 o 
   2  -3  10       12.39       13.54      5.93 o 
   3  -3  10      334.73      373.07     16.29 o 
   4  -3  10      184.42      198.36     12.62 o 
   5  -3  10       80.25       59.32     10.36 o 
   6  -3  10      145.35      142.21     13.62 o 
   7  -3  10       94.48      100.68     13.87 o 
  -7  -2  10       31.97       49.30      9.27 o 
  -6  -2  10      138.44      140.95     13.79 o 
  -5  -2  10       89.15      101.43     10.44 o 
  -4  -2  10        6.61       -4.34      6.52 o 
  -3  -2  10       18.62       27.15      7.60 o 
  -2  -2  10      674.92      648.63     20.22 o 
  -1  -2  10       93.17       74.53      8.52 o 
   0  -2  10       78.52       81.02      5.29 o 
   1  -2  10      497.71      510.09     16.71 o 
   2  -2  10      759.56      764.85     20.72 o 
   3  -2  10     1175.31     1143.51     26.24 o 
   4  -2  10       17.43        5.77      6.43 o 
   5  -2  10      150.98      163.60     12.12 o 
   6  -2  10       16.75       23.98      8.27 o 
   7  -2  10        1.82       12.37      8.69 o 
  -7  -1  10        1.87        7.02      7.52 o 
  -6  -1  10       14.05       20.05      8.77 o 
  -5  -1  10        3.40        2.09      6.35 o 
  -4  -1  10      327.37      324.61     16.29 o 
  -3  -1  10      367.35      348.50     15.62 o 
  -2  -1  10     1439.78     1499.20     29.08 o 
  -1  -1  10     3116.40     3044.61     39.52 o 
   0  -1  10       32.78       36.21      4.57 o 
   1  -1  10      160.98      185.74     10.28 o 
   2  -1  10      314.45      310.48     13.29 o 
   3  -1  10      439.83      482.35     16.71 o 
   4  -1  10       28.05       33.67      6.93 o 
   5  -1  10       73.53      100.85      9.86 o 
   6  -1  10       21.64       15.37      8.36 o 
   7  -1  10      111.30      113.22     12.53 o 
   8  -1  10       45.15       33.25     12.12 o 
  -7   0  10       62.06       80.13     11.28 o 
  -6   0  10      330.20      342.15     19.22 o 
  -5   0  10       15.76       17.71      8.02 o 
  -4   0  10       22.19       20.47      7.60 o 
  -3   0  10        0.18        1.09      5.01 o 
  -2   0  10      111.19      109.79      9.27 o 
  -1   0  10      864.85      859.18     21.14 o 
   0   0  10     1570.30     1543.24     34.17 o 
   1   0  10     1219.94     1227.99     24.15 o 
   2   0  10       62.55       73.19      6.60 o 
   3   0  10      838.76      868.54     22.14 o 
   4   0  10      201.34      193.18     12.03 o 
   5   0  10      604.82      661.24     21.72 o 
   6   0  10       23.59       20.30      7.77 o 
   7   0  10      178.36      186.83     14.79 o 
   8   0  10       10.27       12.28      9.86 o 
  -7   1  10       13.98        9.78      9.44 o 
  -6   1  10       71.73       70.52     10.53 o 
  -5   1  10       25.60       22.73      8.52 o 
  -4   1  10      144.83      175.13     11.61 o 
  -3   1  10      230.54      273.72     13.54 o 
  -2   1  10      117.17      101.02      9.27 o 
  -1   1  10     1494.33     1502.29     27.32 o 
   0   1  10       41.55       44.29      4.13 o 
   1   1  10      499.29      461.97     16.04 o 
   2   1  10      521.37      481.10     15.46 o 
   3   1  10        6.42        5.68      5.18 o 
   4   1  10      219.80      238.71     12.62 o 
   5   1  10      288.26      279.74     14.20 o 
   6   1  10       61.72       65.00      9.94 o 
   7   1  10      143.34      141.71     13.12 o 
   8   1  10       28.96       17.13      9.94 o 
  -7   2  10        0.95       10.95      7.44 o 
  -6   2  10      155.12      163.35     14.71 o 
  -5   2  10      157.12      143.04     13.37 o 
  -4   2  10      291.88      304.30     15.88 o 
  -3   2  10        3.16       -2.26      5.77 o 
  -2   2  10      686.56      674.11     19.47 o 
  -1   2  10      279.97      293.27     12.53 o 
   0   2  10      155.30      137.13      6.20 o 
   1   2  10      535.61      482.77     15.71 o 
   2   2  10      191.05      174.04     10.03 o 
   3   2  10      860.36      819.58     20.97 o 
   4   2  10        9.93       22.98      6.60 o 
   5   2  10      534.14      512.27     19.47 o 
   6   2  10        6.59        3.26      7.19 o 
   7   2  10       58.45       58.99     10.36 o 
   8   2  10       27.57       32.25      9.36 o 
  -6   3  10       24.54       34.67     10.11 o 
  -5   3  10      235.88      233.78     15.62 o 
  -4   3  10      101.80       90.91     10.19 o 
  -3   3  10      270.10      244.14     14.04 o 
  -2   3  10      162.96      168.03     10.78 o 
  -1   3  10      360.26      349.17     13.70 o 
   0   3  10       66.89       57.67      4.78 o 
   1   3  10     1068.46     1029.55     22.73 o 
   2   3  10      135.47      124.75      8.94 o 
   3   3  10       72.07       74.61      8.36 o 
   4   3  10     1208.01     1177.10     26.65 o 
   5   3  10       12.10       20.55      6.77 o 
   6   3  10      178.05      177.63     13.12 o 
   7   3  10        7.61        6.02      7.44 o 
   8   3  10        0.34       -5.93      9.27 o 
  -6   4  10       38.07       37.77     11.61 o 
  -5   4  10       11.08       19.72      7.94 o 
  -4   4  10      114.95      122.07     11.36 o 
  -3   4  10       65.35       65.76      8.36 o 
  -2   4  10       95.46       91.74      9.19 o 
  -1   4  10      167.51      161.84     10.86 o 
   0   4  10     1252.30     1236.58     18.26 o 
   1   4  10      852.30      848.57     21.31 o 
   2   4  10     1455.36     1421.58     27.57 o 
   3   4  10        9.17       19.64      5.43 o 
   4   4  10        4.06        6.02      5.26 o 
   5   4  10       71.19       70.27      8.86 o 
   6   4  10       90.15       92.58     10.78 o 
   7   4  10       57.96       43.03     10.53 o 
   8   4  10        4.22       13.70      9.27 o 
  -6   5  10       26.14       50.30     10.19 o 
  -5   5  10      306.18      357.02     19.55 o 
  -4   5  10       30.98       32.75      7.94 o 
  -3   5  10       15.17       13.45      8.19 o 
  -2   5  10      159.73      172.79     11.78 o 
  -1   5  10      286.01      260.19     13.20 o 
   0   5  10      693.18      719.35     15.09 o 
   1   5  10       11.17       11.53      5.43 o 
   2   5  10        0.03       -3.01      4.26 o 
   3   5  10       48.44       52.89      6.68 o 
   4   5  10      504.63      491.96     18.72 o 
   5   5  10      234.48      257.18     15.29 o 
   6   5  10      806.75      753.65     26.74 o 
   7   5  10      112.66      103.44     13.54 o 
   8   5  10       65.61       62.50     10.61 o 
  -5   6  10        0.95        4.26      7.69 o 
  -4   6  10        0.27        0.75      8.77 o 
  -3   6  10       25.69       20.55      8.02 o 
  -2   6  10      157.84      149.98     12.20 o 
  -1   6  10        1.22        0.58      5.35 o 
   0   6  10      214.58      203.93      9.65 o 
   1   6  10      717.50      733.35     21.31 o 
   2   6  10       78.23       84.14      9.69 o 
   3   6  10       64.67       65.84      9.27 o 
   4   6  10     1016.58      997.46     26.49 o 
   5   6  10      307.35      307.56     16.96 o 
   6   6  10        9.35        7.19      6.93 o 
   7   6  10       24.41       31.83      9.11 o 
   8   6  10        4.51       -1.75      9.69 o 
  -5   7  10        2.87        9.86      7.85 o 
  -4   7  10       50.67       50.22     10.03 o 
  -3   7  10      465.36      479.01     21.31 o 
  -2   7  10       22.77       22.98      6.93 o 
  -1   7  10        3.54       -1.25      6.10 o 
   0   7  10       59.96       57.49      5.85 o 
   1   7  10       90.58       86.06      8.52 o 
   2   7  10      555.81      563.23     20.39 o 
   3   7  10      270.48      259.52     14.96 o 
   4   7  10        0.05        1.92      5.77 o 
   5   7  10       54.37       52.89      8.19 o 
   6   7  10      425.54      450.85     21.39 o 
   7   7  10       69.78       76.12     11.70 o 
   8   7  10        9.96      -11.36     11.36 o 
  -4   8  10        2.41        7.85      8.10 o 
  -3   8  10       17.96       18.30      8.19 o 
  -2   8  10        7.78        2.17      8.36 o 
  -1   8  10       63.98       62.50      9.27 o 
   0   8  10      128.82      134.61      8.53 o 
   1   8  10       94.10       82.47     10.36 o 
   2   8  10      250.95      226.18     14.54 o 
   3   8  10       75.03       75.87      9.53 o 
   4   8  10       31.71       29.49      9.11 o 
   5   8  10        2.90        5.85      7.02 o 
   6   8  10        6.48       -1.59      9.02 o 
   7   8  10        1.11       16.46      8.52 o 
  -3   9  10        5.70        8.61      7.52 o 
  -2   9  10       18.92       18.38      9.11 o 
  -1   9  10      193.52      218.41     15.21 o 
   0   9  10        0.14       -4.34      5.53 o 
   1   9  10      174.59      175.63     13.62 o 
   2   9  10      102.66       89.32     10.61 o 
   3   9  10       13.28       17.04      8.02 o 
   4   9  10       36.77       45.12      8.52 o 
   5   9  10       10.16        9.36      9.19 o 
   6   9  10        2.14        7.60      7.85 o 
   7   9  10        0.06       -0.92      8.94 o 
  -2  10  10       18.07       23.48      9.44 o 
  -1  10  10       81.36       76.37     12.28 o 
   0  10  10      303.33      320.52     13.20 o 
   1  10  10        0.01        1.50      6.60 o 
   2  10  10       16.43       17.55      7.19 o 
   3  10  10       49.16       44.12      9.78 o 
   4  10  10      179.59      175.30     15.12 o 
   5  10  10      100.29      103.52     12.95 o 
   6  10  10       32.85       51.13     11.36 o 
  -1  11  10       69.14       93.41     11.95 o 
   0  11  10       66.19       66.62      8.20 o 
   1  11  10      112.91      120.32     13.79 o 
   2  11  10        5.19       13.37      7.02 o 
   3  11  10        0.29        0.00      8.27 o 
   4  11  10       72.44       96.42     13.20 o 
   5  11  10       89.04      112.63     14.37 o 
   1  12  10       11.93       12.95      9.69 o 
   2  12  10      311.46      366.05     21.72 o 
   3  12  10       47.00       69.18     12.28 o 
  -3  -9  11       11.74        3.68      8.86 o 
  -2  -9  11        0.06       -7.10      7.69 o 
  -1  -9  11       16.25       21.81      9.78 o 
   0  -9  11      270.21      290.59     13.73 o 
   1  -9  11      225.91      229.69     18.21 o 
   2  -9  11        1.50       -5.51      7.77 o 
  -4  -8  11       17.24       11.61     10.11 o 
  -3  -8  11      227.23      227.27     15.88 o 
  -2  -8  11      200.73      182.15     16.96 o 
  -1  -8  11       17.24        4.76      8.52 o 
   0  -8  11        8.02       -1.17      8.40 o 
   1  -8  11      237.27      282.83     18.13 o 
   2  -8  11       36.51       57.23      9.27 o 
   3  -8  11       18.85        6.18      9.02 o 
  -5  -7  11        1.33        8.10      8.36 o 
  -4  -7  11       99.74      103.02     13.37 o 
  -3  -7  11       76.09       74.95     11.53 o 
  -2  -7  11       27.47       15.88      8.36 o 
  -1  -7  11      268.18      246.07     16.21 o 
   0  -7  11       42.28       33.25      6.18 o 
   1  -7  11        0.52       -7.52      7.52 o 
   2  -7  11       13.57       12.37      8.36 o 
   3  -7  11      183.21      198.94     15.96 o 
   4  -7  11        0.05       13.95      7.02 o 
  -5  -6  11       73.06       85.31     13.54 o 
  -4  -6  11        0.16       10.28      7.02 o 
  -3  -6  11      169.05      211.56     13.62 o 
  -2  -6  11       19.57       26.65      7.94 o 
  -1  -6  11     1089.49      979.75     28.83 o 
   0  -6  11       38.25       43.76      5.77 o 
   1  -6  11        0.94       -1.34      5.77 o 
   2  -6  11        0.45       14.96      5.93 o 
   3  -6  11      117.07      139.95     11.95 o 
   4  -6  11        9.08       15.37      8.44 o 
   5  -6  11       12.15       17.55      8.19 o 
  -6  -5  11      265.96      267.79     19.13 o 
  -5  -5  11       47.67       47.21      9.69 o 
  -4  -5  11      264.51      270.71     17.46 o 
  -3  -5  11       34.51       36.68      8.10 o 
  -2  -5  11       45.40       38.60      8.61 o 
  -1  -5  11       24.83       30.91      7.27 o 
   0  -5  11      174.04      195.85      9.21 o 
   1  -5  11      689.42      649.80     23.06 o 
   2  -5  11       61.70       59.16      9.53 o 
   3  -5  11      257.63      253.50     16.04 o 
   4  -5  11       20.34       36.01      8.61 o 
   5  -5  11       26.06       29.49      9.19 o 
   6  -5  11       74.97       75.87     12.12 o 
  -6  -4  11        4.76       -5.18      9.69 o 
  -5  -4  11        8.50        0.00      7.44 o 
  -4  -4  11        3.12       -1.42      6.68 o 
  -3  -4  11        7.80        0.00      6.85 o 
  -2  -4  11       18.46       27.66      7.85 o 
  -1  -4  11     1261.42     1190.39     29.08 o 
   0  -4  11      153.38      128.66      7.63 o 
   1  -4  11      571.37      605.18     20.55 o 
   2  -4  11      827.11      796.93     24.23 o 
   3  -4  11       61.06       64.84      8.69 o 
   4  -4  11      385.71      376.58     19.64 o 
   5  -4  11      181.83      153.82     14.04 o 
   6  -4  11      149.30      126.83     15.29 o 
  -6  -3  11       45.53       41.36     10.53 o 
  -5  -3  11      122.59      138.53     13.20 o 
  -4  -3  11      207.08      217.07     13.79 o 
  -3  -3  11       45.34       45.70      8.94 o 
  -2  -3  11      410.68      420.52     17.71 o 
  -1  -3  11       31.23       33.92      7.10 o 
   0  -3  11     2529.64     2505.71     50.84 o 
   1  -3  11      213.97      189.92     12.12 o 
   2  -3  11      111.63      106.61      9.27 o 
   3  -3  11      308.09      270.63     14.87 o 
   4  -3  11      338.67      359.78     17.96 o 
   5  -3  11      445.62      475.17     20.72 o 
   6  -3  11       20.86       37.85      9.44 o 
   7  -3  11       21.72       15.29     10.53 o 
  -6  -2  11       29.67       42.28      8.69 o 
  -5  -2  11        0.06       19.97      5.85 o 
  -4  -2  11        2.04        0.00      7.44 o 
  -3  -2  11      160.74      164.02     12.62 o 
  -2  -2  11      211.71      212.64     12.78 o 
  -1  -2  11      227.02      237.71     12.45 o 
   0  -2  11      936.18      902.43     28.78 o 
   1  -2  11      306.09      303.88     14.04 o 
   2  -2  11       77.39       81.80      8.27 o 
   3  -2  11      106.88       91.74      9.69 o 
   4  -2  11      829.17      871.30     25.07 o 
   5  -2  11        0.33       -0.67      6.52 o 
   6  -2  11      222.57      216.82     15.88 o 
   7  -2  11        0.12       -6.93      7.77 o 
  -7  -1  11       16.70       12.95     11.20 o 
  -6  -1  11        6.43       11.53      8.10 o 
  -5  -1  11      202.72      177.80     15.12 o 
  -4  -1  11      176.17      151.32     12.28 o 
  -3  -1  11       66.71       59.24      9.02 o 
  -2  -1  11        1.31       -7.69      7.69 o 
  -1  -1  11      288.93      273.72     13.70 o 
   0  -1  11     3412.40     3378.62     39.52 o 
   1  -1  11       78.42       70.52      7.44 o 
   2  -1  11     2489.71     2593.42     38.02 o 
   3  -1  11      391.41      370.39     16.29 o 
   4  -1  11      166.05      161.84     12.62 o 
   5  -1  11        0.66       -3.34      6.10 o 
   6  -1  11       38.12       31.83      8.86 o 
   7  -1  11       43.02       41.53     10.28 o 
  -6   0  11       11.07        7.44     10.03 o 
  -5   0  11      226.56      240.47     15.37 o 
  -4   0  11      574.28      598.58     21.97 o 
  -3   0  11       23.92       24.06      6.77 o 
  -2   0  11     1401.97     1394.76     29.24 o 
  -1   0  11      166.99      156.25     10.69 o 
   0   0  11      199.39      187.23      8.92 o 
   1   0  11      964.17      930.03     22.31 o 
   2   0  11      983.38     1040.99     24.31 o 
   3   0  11       79.91       93.41      9.19 o 
   4   0  11      632.67      620.55     21.31 o 
   5   0  11      491.28      492.80     20.47 o 
   6   0  11       96.99       95.42     11.28 o 
   7   0  11       12.73        1.59      8.27 o 
   8   0  11       39.56       30.08     11.95 o 
  -6   1  11      158.44      158.08     15.37 o 
  -5   1  11       37.99       29.49      9.36 o 
  -4   1  11      159.86      192.59     12.95 o 
  -3   1  11      516.89      502.66     19.05 o 
  -2   1  11      316.02      332.29     15.29 o 
  -1   1  11      253.36      225.76     13.20 o 
   0   1  11     1555.02     1597.08     29.16 o 
   1   1  11     2696.77     2737.63     38.18 o 
   2   1  11      411.43      414.17     15.79 o 
   3   1  11       15.33       23.98      5.77 o 
   4   1  11      259.44      240.13     13.62 o 
   5   1  11       36.72       27.66      8.02 o 
   6   1  11        9.03       16.88      7.52 o 
   7   1  11        3.39        0.75      8.27 o 
   8   1  11       17.63       22.39      9.61 o 
  -6   2  11      122.61      122.24     14.12 o 
  -5   2  11        0.04        3.01      7.27 o 
  -4   2  11       80.41      100.60     10.53 o 
  -3   2  11      831.62      837.29     24.56 o 
  -2   2  11      159.71      158.50     11.11 o 
  -1   2  11      103.79      100.43      9.44 o 
   0   2  11        1.12        0.05      3.85 o 
   1   2  11      282.36      298.62     13.29 o 
   2   2  11      293.57      320.09     14.04 o 
   3   2  11      184.47      204.37     11.70 o 
   4   2  11      607.02      645.70     21.06 o 
   5   2  11       17.52        7.52      7.60 o 
   6   2  11      490.60      399.64     20.14 o 
   7   2  11      135.02      145.13     13.70 o 
   8   2  11        0.11       -8.19      8.19 o 
  -6   3  11        9.03       12.20      8.10 o 
  -5   3  11      103.94      119.48     11.95 o 
  -4   3  11       26.10       29.08      7.60 o 
  -3   3  11       58.39       54.14      8.69 o 
  -2   3  11      209.46      181.39     12.03 o 
  -1   3  11       26.91       27.91      5.85 o 
   0   3  11        1.61        6.26      3.01 o 
   1   3  11       27.22       25.73      6.35 o 
   2   3  11      559.12      561.65     18.72 o 
   3   3  11     1133.04     1156.80     26.15 o 
   4   3  11       39.81       36.01      8.61 o 
   5   3  11        1.73       -5.01      6.85 o 
   6   3  11      141.00      137.11     13.20 o 
   7   3  11       48.08       45.54      9.69 o 
   8   3  11        2.71        3.51      8.27 o 
  -6   4  11       53.30       45.29     12.20 o 
  -5   4  11        0.00       11.28      7.77 o 
  -4   4  11        0.09       -0.75      7.02 o 
  -3   4  11      110.13      105.95     11.20 o 
  -2   4  11      441.07      432.97     17.63 o 
  -1   4  11      356.04      308.73     15.46 o 
   0   4  11        6.59       13.38      3.49 o 
   1   4  11       33.11       37.68      7.02 o 
   2   4  11      156.51      162.60     10.78 o 
   3   4  11      420.99      396.13     15.79 o 
   4   4  11        0.88       12.87      6.35 o 
   5   4  11       85.33       94.75     10.69 o 
   6   4  11      181.79      182.31     13.87 o 
   7   4  11       28.68       19.80      8.94 o 
   8   4  11       59.66       59.57     12.20 o 
  -5   5  11       93.31      134.27     12.87 o 
  -4   5  11        0.23        4.51      6.68 o 
  -3   5  11       37.83       37.68      7.52 o 
  -2   5  11       43.50       49.55      8.27 o 
  -1   5  11      514.10      474.50     19.05 o 
   0   5  11      375.71      333.98     10.84 o 
   1   5  11      301.90      302.05     13.95 o 
   2   5  11       46.83       35.18      6.68 o 
   3   5  11      401.77      402.23     16.54 o 
   4   5  11      335.47      336.39     15.88 o 
   5   5  11      345.85      346.08     17.55 o 
   6   5  11      165.17      172.29     13.87 o 
   7   5  11        3.40        2.42      8.27 o 
   8   5  11        5.49        1.84      9.94 o 
  -5   6  11       25.55       35.59      9.44 o 
  -4   6  11       24.65       16.04      9.53 o 
  -3   6  11      113.71      126.75     12.53 o 
  -2   6  11       66.95       60.24     10.28 o 
  -1   6  11      585.42      614.95     21.31 o 
   0   6  11       20.78       15.52      4.87 o 
   1   6  11       39.93       26.82      6.68 o 
   2   6  11       78.34       72.61      9.02 o 
   3   6  11        5.36        6.68      6.43 o 
   4   6  11       22.91       19.13      7.19 o 
   5   6  11       56.92       46.12      9.44 o 
   6   6  11        1.20       12.78      7.77 o 
   7   6  11        1.57      -10.03     10.03 o 
   8   6  11      211.47      221.75     19.30 o 
  -4   7  11       81.36       73.44     13.95 o 
  -3   7  11       28.36       29.58      7.94 o 
  -2   7  11      472.53      470.74     20.80 o 
  -1   7  11       19.04       22.89      6.93 o 
   0   7  11       59.31       64.65      6.02 o 
   1   7  11      500.47      463.05     19.38 o 
   2   7  11      146.82      129.42     11.45 o 
   3   7  11        2.08       -2.59      6.77 o 
   4   7  11       48.20       43.28      9.02 o 
   5   7  11       72.19       76.03     10.53 o 
   6   7  11       16.29       29.91      9.69 o 
   7   7  11      158.12      196.60     16.13 o 
  -4   8  11      214.23      213.65     16.71 o 
  -3   8  11        6.88        8.36      8.61 o 
  -2   8  11        0.33       -1.59      8.02 o 
  -1   8  11        5.72       13.87      5.68 o 
   0   8  11        5.22        0.76      4.78 o 
   1   8  11      117.59      133.18     11.86 o 
   2   8  11        0.07       -4.09      7.02 o 
   3   8  11      121.59      113.63     11.95 o 
   4   8  11      135.02      138.03     12.70 o 
   5   8  11       74.77       77.54     11.70 o 
   6   8  11      315.23      345.74     19.05 o 
   7   8  11        5.52       -2.67      9.78 o 
  -3   9  11       17.69       11.70      9.44 o 
  -2   9  11      189.48      225.76     16.71 o 
  -1   9  11       82.64       90.15     10.78 o 
   0   9  11      583.96      585.26     24.98 o 
   1   9  11        0.72        0.00      7.02 o 
   2   9  11      347.27      390.78     19.05 o 
   3   9  11        2.40       -6.77      8.69 o 
   4   9  11       26.33       25.57      9.78 o 
   5   9  11        9.07       -5.77      9.61 o 
   6   9  11        6.30       -8.77      8.94 o 
  -2  10  11      199.04      198.36     16.63 o 
  -1  10  11       17.64       18.97      8.86 o 
   0  10  11      124.25      126.61     10.15 o 
   1  10  11      146.82      135.27     14.54 o 
   2  10  11       17.98        7.19      9.11 o 
   3  10  11        4.22       -4.01      6.93 o 
   4  10  11       56.78       88.65     10.36 o 
   5  10  11       48.77       53.47     12.53 o 
   0  11  11       82.88       94.12      8.98 o 
   1  11  11      233.73      214.40     17.71 o 
   2  11  11       63.92       70.60     11.03 o 
   3  11  11        3.47       -1.75      7.94 o 
   4  11  11      185.32      190.67     16.71 o 
  -1  -9  12      203.51      218.24     17.88 o 
   0  -9  12        0.14       10.96     16.17 o 
  -3  -8  12        3.88       -8.94      8.94 o 
  -2  -8  12      121.16       87.98     13.95 o 
  -1  -8  12        3.64       -0.84      8.86 o 
   0  -8  12      310.63      298.21     24.31 o 
   1  -8  12       14.68       17.30      9.36 o 
   2  -8  12        0.10       -0.92      7.52 o 
  -4  -7  12      392.16      407.24     23.48 o 
  -3  -7  12        6.20        3.34      9.44 o 
  -2  -7  12       27.75       21.89      9.19 o 
  -1  -7  12       68.08       60.91     10.78 o 
   0  -7  12        2.88        3.16      5.10 o 
   1  -7  12       46.91       36.68      8.86 o 
   2  -7  12      106.39      121.99     13.37 o 
   3  -7  12       49.20       77.04     11.61 o 
   4  -7  12        8.44       23.06      7.85 o 
  -5  -6  12       14.76       -6.35     11.11 o 
  -4  -6  12       98.38       78.46     13.79 o 
  -3  -6  12      123.15      147.30     13.29 o 
  -2  -6  12       33.94       48.38      8.02 o 
  -1  -6  12       22.80       26.40      8.44 o 
   0  -6  12       76.85       73.22      7.09 o 
   1  -6  12       31.53       14.79      7.94 o 
   2  -6  12      256.34      269.21     17.63 o 
   3  -6  12       62.10       44.95     10.11 o 
   4  -6  12       73.46       72.86     11.53 o 
   5  -6  12        7.40       16.71      7.85 o 
  -5  -5  12      173.78      191.17     16.71 o 
  -4  -5  12      119.47      116.14     12.45 o 
  -3  -5  12       13.76        3.76      7.94 o 
  -2  -5  12       28.99       17.71      8.36 o 
  -1  -5  12       39.18       56.90      8.36 o 
   0  -5  12       29.43       26.69      4.81 o 
   1  -5  12       99.60       59.57      9.86 o 
   2  -5  12       40.40       42.53      9.19 o 
   3  -5  12        1.44        9.69      7.35 o 
   4  -5  12      152.73      135.94     15.21 o 
   5  -5  12       18.26       11.28     10.44 o 
  -6  -4  12        1.72        6.43      8.19 o 
  -5  -4  12        1.53       -0.84      7.85 o 
  -4  -4  12        7.92        7.69      8.10 o 
  -3  -4  12        0.95        5.68      6.10 o 
  -2  -4  12      253.35      253.17     15.71 o 
  -1  -4  12        0.22        2.59      6.02 o 
   0  -4  12      271.36      281.05     11.19 o 
   1  -4  12      415.73      389.69     17.96 o 
   2  -4  12       27.17       37.01      7.10 o 
   3  -4  12       62.97       61.41      9.19 o 
   4  -4  12       20.09        8.27      9.69 o 
   5  -4  12       32.18       39.19     10.36 o 
   6  -4  12      256.80      244.81     19.55 o 
  -6  -3  12        6.40        3.59      8.69 o 
  -5  -3  12       12.44       19.47      7.69 o 
  -4  -3  12      441.00      461.38     20.80 o 
  -3  -3  12      234.55      228.27     15.21 o 
  -2  -3  12      109.86       92.49     10.78 o 
  -1  -3  12        0.34        5.51      6.10 o 
   0  -3  12       68.15       80.28      6.57 o 
   1  -3  12      159.33      172.79     13.29 o 
   2  -3  12      376.07      425.29     18.38 o 
   3  -3  12      337.01      332.46     16.63 o 
   4  -3  12      440.53      438.66     20.05 o 
   5  -3  12        5.41       23.98      9.11 o 
   6  -3  12      735.05      774.29     28.99 o 
  -6  -2  12        7.39        9.69      7.77 o 
  -5  -2  12       17.81       31.83      8.44 o 
  -4  -2  12       35.39       43.20      9.02 o 
  -3  -2  12      329.52      321.35     17.46 o 
  -2  -2  12        0.06       -6.68      6.68 o 
  -1  -2  12      149.72      139.62     11.20 o 
   0  -2  12       53.86       50.20      5.79 o 
   1  -2  12      303.41      290.52     15.04 o 
   2  -2  12     1890.52     1872.94     36.43 o 
   3  -2  12      254.29      285.67     15.88 o 
   4  -2  12      326.10      332.29     17.13 o 
   5  -2  12        9.19       21.39      8.27 o 
   6  -2  12       30.40       36.60     11.36 o 
   7  -2  12      215.17      195.68     17.46 o 
  -6  -1  12       81.69      110.37     13.37 o 
  -5  -1  12      131.47      143.71     12.95 o 
  -4  -1  12       39.70       36.85      8.94 o 
  -3  -1  12      478.98      462.80     19.97 o 
  -2  -1  12      534.41      529.90     19.89 o 
  -1  -1  12      215.50      170.45     12.45 o 
   0  -1  12       70.74       68.08      9.36 o 
   1  -1  12       89.71       87.40      9.86 o 
   2  -1  12       16.99       25.48      7.02 o 
   3  -1  12       10.44       10.19      6.18 o 
   4  -1  12       57.26       50.97      9.78 o 
   5  -1  12      696.42      634.17     23.98 o 
   6  -1  12       36.85       38.43      9.44 o 
   7  -1  12       90.17       81.38     12.95 o 
  -6   0  12      108.87      102.60     13.79 o 
  -5   0  12        1.27       -8.77      8.77 o 
  -4   0  12        0.97       12.03      6.68 o 
  -3   0  12      122.42      120.48     11.86 o 
  -2   0  12     1174.19     1119.78     28.66 o 
  -1   0  12        0.95        9.44      6.10 o 
   0   0  12      217.26      201.32      9.36 o 
   1   0  12      144.38      140.95     10.36 o 
   2   0  12      330.66      307.56     14.87 o 
   3   0  12      394.40      417.52     17.38 o 
   4   0  12       21.55       31.33      6.60 o 
   5   0  12        1.28       -6.52      6.52 o 
   6   0  12        7.80       10.69      7.35 o 
   7   0  12       48.09       51.05     10.86 o 
  -6   1  12        5.74       24.73      9.11 o 
  -5   1  12       72.22       82.97     12.03 o 
  -4   1  12     1142.22     1121.20     31.67 o 
  -3   1  12        0.01        0.67      6.35 o 
  -2   1  12       38.16       24.23      8.02 o 
  -1   1  12     1369.82     1377.55     29.83 o 
   0   1  12      277.80      275.07      9.92 o 
   1   1  12      121.22       74.28     11.53 o 
   2   1  12     2564.91     2501.26     39.19 o 
   3   1  12        0.13       17.13      4.68 o 
   4   1  12      290.40      305.89     15.88 o 
   5   1  12       24.01       22.23      7.44 o 
   6   1  12       49.71       47.88      9.44 o 
   7   1  12       81.70       80.96     10.86 o 
  -6   2  12       59.22       38.69     12.28 o 
  -5   2  12      312.38      342.82     20.22 o 
  -4   2  12      388.41      377.91     19.22 o 
  -3   2  12       20.08       14.37      7.44 o 
  -2   2  12      252.07      238.04     13.37 o 
  -1   2  12       66.47       55.73      8.52 o 
   0   2  12      524.27      516.49     14.37 o 
   1   2  12        5.80       13.37      5.10 o 
   2   2  12       31.94       42.45      7.52 o 
   3   2  12      159.37      152.90     11.36 o 
   4   2  12      939.33      847.15     25.73 o 
   5   2  12       35.23       37.52      7.77 o 
   6   2  12        5.69        8.86      7.52 o 
   7   2  12       50.43       51.22     11.86 o 
   8   2  12       25.75       25.90     11.03 o 
  -6   3  12        1.19        2.76      8.36 o 
  -5   3  12        0.17       -2.51      7.69 o 
  -4   3  12      294.67      306.89     17.71 o 
  -3   3  12       90.33       68.01     10.78 o 
  -2   3  12       92.49       84.72      9.78 o 
  -1   3  12      711.41      591.48     20.55 o 
   0   3  12      141.80      159.93      7.74 o 
   1   3  12        2.87        7.10      5.01 o 
   2   3  12      208.24      253.00     13.20 o 
   3   3  12      860.93      790.08     23.14 o 
   4   3  12     1497.12     1413.14     32.08 o 
   5   3  12      280.55      286.67     16.21 o 
   6   3  12      158.73      175.96     14.29 o 
   7   3  12       36.24       38.85     10.69 o 
   8   3  12        0.18       -9.86      9.86 o 
  -5   4  12        0.35        0.84      8.19 o 
  -4   4  12       13.21        3.09      7.44 o 
  -3   4  12       13.44       28.74      7.44 o 
  -2   4  12      287.17      309.57     16.21 o 
  -1   4  12      214.26      185.41     12.53 o 
   0   4  12       15.58       18.53      4.60 o 
   1   4  12      731.96      648.12     21.39 o 
   2   4  12      257.31      232.61     13.70 o 
   3   4  12       42.38       46.87      7.27 o 
   4   4  12        0.24       -5.68      7.35 o 
   5   4  12      303.07      313.41     17.21 o 
   6   4  12      127.57      141.29     13.03 o 
   7   4  12        2.97       -8.27      8.27 o 
  -5   5  12      166.93      184.07     14.87 o 
  -4   5  12        9.32       17.80      7.02 o 
  -3   5  12       61.17       51.47     11.03 o 
  -2   5  12      199.62      213.15     13.95 o 
  -1   5  12        0.19        1.25      6.10 o 
   0   5  12      150.51      135.28      7.79 o 
   1   5  12     1034.02      988.35     26.32 o 
   2   5  12       34.35       39.44      7.19 o 
   3   5  12       86.69       89.57      9.69 o 
   4   5  12      221.65      214.15     14.29 o 
   5   5  12      445.24      387.60     19.05 o 
   6   5  12      164.59      152.23     13.95 o 
   7   5  12       39.93       44.12     10.95 o 
  -4   6  12       33.53       32.34     10.28 o 
  -3   6  12      111.29      106.45     12.28 o 
  -2   6  12        5.05        7.85      8.19 o 
  -1   6  12      112.63      126.50     11.45 o 
   0   6  12     1474.74     1451.53     23.47 o 
   1   6  12      588.96      560.89     22.06 o 
   2   6  12        5.79        0.00      6.60 o 
   3   6  12      188.33      193.43     13.03 o 
   4   6  12        3.94       -4.09      7.27 o 
   5   6  12        0.87       10.19      5.43 o 
   6   6  12       56.33       36.51     10.19 o 
   7   6  12       48.12       48.80     10.78 o 
  -4   7  12      161.15      136.11     15.96 o 
  -3   7  12      422.99      416.43     21.39 o 
  -2   7  12      274.78      252.67     16.54 o 
  -1   7  12       18.41       36.68      8.19 o 
   0   7  12        0.00        0.37      5.51 o 
   1   7  12      339.94      371.48     17.38 o 
   2   7  12      450.28      438.07     19.30 o 
   3   7  12      429.67      455.78     19.38 o 
   4   7  12        0.71       -1.42      6.77 o 
   5   7  12        1.70       -7.69      8.02 o 
   6   7  12      282.09      288.34     18.21 o 
   7   7  12       93.42       73.86     14.45 o 
  -3   8  12       36.07       11.45     11.86 o 
  -2   8  12        3.08        9.86      6.35 o 
  -1   8  12       40.19       39.44      8.36 o 
   0   8  12        2.76        4.12      5.58 o 
   1   8  12        0.10        2.92      7.44 o 
   2   8  12      521.25      542.26     22.48 o 
   3   8  12      248.41      266.95     16.71 o 
   4   8  12      115.43      110.79     13.03 o 
   5   8  12        0.00       -7.27      9.78 o 
   6   8  12        1.44       -4.34      8.77 o 
  -2   9  12       76.76       79.54     12.28 o 
  -1   9  12       85.85      116.06     11.03 o 
   0   9  12       32.16       31.39      6.18 o 
   1   9  12       29.94       36.01      9.11 o 
   2   9  12        7.95       -0.75      9.53 o 
   3   9  12      580.60      529.90     23.65 o 
   4   9  12      247.66      266.87     18.30 o 
   5   9  12        8.97        0.00      8.94 o 
   6   9  12        6.24       14.62      8.61 o 
  -1  10  12       27.81       27.15     10.86 o 
   0  10  12       13.88       16.96      6.76 o 
   1  10  12      147.71      131.35     13.62 o 
   2  10  12       19.01       14.29      9.19 o 
   3  10  12       88.11      109.79     12.62 o 
   4  10  12       30.81       44.70      9.44 o 
   5  10  12       81.80       87.81     13.62 o 
   1  11  12        0.40        2.76      8.86 o 
   2  11  12       69.21       51.13     12.87 o 
   3  11  12        1.51        0.00      7.10 o 
  -1  -8  13       14.02       15.46      9.19 o 
   0  -8  13        3.13       -6.55      6.55 o 
   1  -8  13       99.68       87.48     13.70 o 
  -3  -7  13       90.97       82.13     12.70 o 
  -2  -7  13       28.53       45.12      7.60 o 
  -1  -7  13       81.96       88.23     11.78 o 
   0  -7  13       78.35       97.92     10.11 o 
   1  -7  13      174.44      159.67     15.54 o 
   2  -7  13       58.90       62.41     11.20 o 
   3  -7  13       27.91       26.65      8.69 o 
  -4  -6  13      174.07      190.42     15.96 o 
  -3  -6  13       41.21       26.40     11.78 o 
  -2  -6  13       35.32       33.34      9.11 o 
  -1  -6  13       89.83      101.43     11.36 o 
   0  -6  13        0.02       -5.52      5.89 o 
   1  -6  13       23.31       19.89      7.35 o 
   2  -6  13      235.54      241.22     16.88 o 
   3  -6  13      171.91      195.26     15.88 o 
   4  -6  13        1.46       -0.92      8.02 o 
  -4  -5  13      271.94      222.67     17.55 o 
  -3  -5  13       32.24       43.53      9.69 o 
  -2  -5  13      365.71      346.00     19.30 o 
  -1  -5  13       15.40       14.87      8.44 o 
   0  -5  13       24.93       24.10      7.02 o 
   1  -5  13       15.68       14.12      6.60 o 
   2  -5  13      195.01      218.33     14.96 o 
   3  -5  13       65.78       39.19     10.44 o 
   4  -5  13       31.70       23.90      9.53 o 
   5  -5  13       85.33      103.77     12.28 o 
  -5  -4  13       36.20       24.15     10.19 o 
  -4  -4  13      152.33      163.35     15.12 o 
  -3  -4  13        1.76       -2.34      7.44 o 
  -2  -4  13      377.61      412.00     19.64 o 
  -1  -4  13       42.83       44.20      8.19 o 
   0  -4  13      108.19      117.77     15.54 o 
   1  -4  13       24.89       11.86      7.60 o 
   2  -4  13       38.33       35.84      8.10 o 
   3  -4  13      215.69      233.03     15.62 o 
   4  -4  13      263.49      256.76     18.47 o 
   5  -4  13       21.77       13.87      8.10 o 
  -5  -3  13        1.30        5.18      8.77 o 
  -4  -3  13        8.19       -0.75      8.02 o 
  -3  -3  13       68.07       81.38     11.36 o 
  -2  -3  13     1327.94     1261.41     33.17 o 
  -1  -3  13       88.08      106.20     10.53 o 
   0  -3  13       78.95       78.90      7.17 o 
   1  -3  13        7.22       12.53      6.52 o 
   2  -3  13       23.17       21.64      7.10 o 
   3  -3  13        1.45        0.00      5.77 o 
   4  -3  13      288.93      297.03     18.97 o 
   5  -3  13      168.15      182.73     15.62 o 
   6  -3  13       15.40       17.13     10.36 o 
  -5  -2  13       91.53       98.93     12.78 o 
  -4  -2  13      406.92      417.85     20.80 o 
  -3  -2  13       62.46       57.40     11.20 o 
  -2  -2  13       51.66       60.49      9.44 o 
  -1  -2  13      394.50      413.42     18.63 o 
   0  -2  13      399.30      397.75     31.00 o 
   1  -2  13       58.13       52.81      9.11 o 
   2  -2  13      284.25      305.14     16.21 o 
   3  -2  13       31.94       45.37      8.36 o 
   4  -2  13      213.78      205.79     14.87 o 
   5  -2  13       20.20       37.01      9.44 o 
   6  -2  13      219.89      224.42     17.38 o 
  -5  -1  13      187.49      224.26     16.46 o 
  -4  -1  13        5.25       22.98      6.77 o 
  -3  -1  13      206.08      199.94     14.37 o 
  -2  -1  13      230.10      223.17     15.04 o 
  -1  -1  13      239.63      253.33     14.96 o 
   0  -1  13     2305.35     2213.75     51.05 o 
   1  -1  13       64.58       57.57      8.52 o 
   2  -1  13     1233.91     1295.58     30.41 o 
   3  -1  13      151.51      129.68     12.37 o 
   4  -1  13       51.45       46.71      8.61 o 
   5  -1  13       23.37       24.98      9.02 o 
   6  -1  13       10.26       10.03      8.69 o 
   7  -1  13       12.31       24.90      9.44 o 
  -5   0  13      332.23      302.80     19.89 o 
  -4   0  13       51.38       57.15     10.11 o 
  -3   0  13      328.80      324.61     18.13 o 
  -2   0  13      746.97      684.14     23.73 o 
  -1   0  13      149.34      147.97     12.78 o 
   0   0  13     1163.41     1145.43     20.21 o 
   1   0  13        0.06       -0.58      5.18 o 
   2   0  13        6.22        9.69      6.43 o 
   3   0  13       67.82       74.20      9.36 o 
   4   0  13      201.32      218.33     14.04 o 
   5   0  13       32.30       44.95      9.02 o 
   6   0  13       41.61       32.42     10.44 o 
   7   0  13        7.33        2.67     10.19 o 
  -5   1  13        5.12        4.26      8.27 o 
  -4   1  13       42.53       49.80     10.61 o 
  -3   1  13       11.67        1.42      8.10 o 
  -2   1  13      338.51      334.05     16.54 o 
  -1   1  13       27.73       24.48      8.94 o 
   0   1  13      167.16      181.48      8.86 o 
   1   1  13      404.47      383.43     17.04 o 
   2   1  13      208.61      216.82     14.37 o 
   3   1  13        5.17        9.36      7.10 o 
   4   1  13      203.40      197.35     13.95 o 
   5   1  13      252.30      246.07     15.96 o 
   6   1  13      102.60      114.55     13.62 o 
   7   1  13       48.29       63.42     10.61 o 
  -5   2  13       76.28       98.09     13.03 o 
  -4   2  13      119.45      126.83     13.62 o 
  -3   2  13      289.42      297.62     17.13 o 
  -2   2  13       15.09       24.98      7.77 o 
  -1   2  13      480.23      428.04     18.13 o 
   0   2  13       35.13       42.33      5.13 o 
   1   2  13      162.66      144.21     11.70 o 
   2   2  13      290.67      275.64     15.21 o 
   3   2  13      318.12      298.95     15.96 o 
   4   2  13       40.52       43.11      8.61 o 
   5   2  13       57.21       37.35      9.44 o 
   6   2  13      221.30      196.35     16.21 o 
   7   2  13       85.22       91.57     12.87 o 
  -5   3  13       76.60      108.45     12.70 o 
  -4   3  13       21.07       24.73      8.52 o 
  -3   3  13      154.30      167.52     13.95 o 
  -2   3  13      400.09      426.12     19.22 o 
  -1   3  13        8.81       10.78      5.35 o 
   0   3  13      134.60      135.63      7.56 o 
   1   3  13     1278.86     1291.99     29.91 o 
   2   3  13      430.24      402.81     17.88 o 
   3   3  13        8.97       14.45      7.19 o 
   4   3  13      204.27      186.99     13.87 o 
   5   3  13       95.45       99.51     11.03 o 
   6   3  13       32.79        9.44     10.78 o 
   7   3  13      220.56      231.78     18.13 o 
  -5   4  13       37.11       30.91     11.70 o 
  -4   4  13        7.61       15.71      8.61 o 
  -3   4  13      470.34      493.22     21.89 o 
  -2   4  13      107.87      100.43     10.78 o 
  -1   4  13        0.05       10.44      4.76 o 
   0   4  13       38.37       28.43      6.60 o 
   1   4  13        5.77        4.93      7.02 o 
   2   4  13      121.04      109.12     10.36 o 
   3   4  13      852.25      781.56     24.48 o 
   4   4  13      157.39      146.30     12.87 o 
   5   4  13      174.28      158.08     13.87 o 
   6   4  13      169.12      173.12     16.13 o 
   7   4  13       29.47       38.60      9.44 o 
  -4   5  13        5.47       -0.84      8.36 o 
  -3   5  13       41.01       42.53      8.61 o 
  -2   5  13       80.34       66.34     10.78 o 
  -1   5  13      545.77      507.00     21.31 o 
   0   5  13      143.19      129.49      8.62 o 
   1   5  13       33.34       35.51      7.77 o 
   2   5  13      320.58      304.72     16.46 o 
   3   5  13      369.01      373.57     18.47 o 
   4   5  13       23.51       21.72      8.10 o 
   5   5  13       88.95       97.51     11.28 o 
   6   5  13      234.46      214.90     16.29 o 
   7   5  13       26.17       26.74     10.69 o 
  -4   6  13        8.48        3.59      9.02 o 
  -3   6  13      151.27      150.81     13.95 o 
  -2   6  13       20.55       19.22      8.86 o 
  -1   6  13      728.71      672.86     25.15 o 
   0   6  13        1.34        0.86      4.51 o 
   1   6  13       64.81       68.01      8.44 o 
   2   6  13       92.48       79.71      9.94 o 
   3   6  13      233.62      228.10     15.62 o 
   4   6  13      200.87      205.04     14.20 o 
   5   6  13       53.09       60.58     10.78 o 
   6   6  13       52.49       44.45      9.78 o 
   7   6  13       27.81       31.08     11.53 o 
  -3   7  13       14.84        7.02      9.19 o 
  -2   7  13       63.87       56.32     11.78 o 
  -1   7  13       82.77       83.14     10.69 o 
   0   7  13      390.17      360.37     13.29 o 
   1   7  13        1.39       -4.34      7.94 o 
   2   7  13       10.66       -5.77      8.61 o 
   3   7  13       71.77       83.89     10.95 o 
   4   7  13       29.61       36.76      9.53 o 
   5   7  13      103.40      126.42     12.87 o 
   6   7  13       43.15       51.30     10.44 o 
  -2   8  13       61.02       60.99     11.03 o 
  -1   8  13       84.20       93.00     12.20 o 
   0   8  13      108.50      128.16      9.03 o 
   1   8  13       43.61       40.11     10.11 o 
   2   8  13      211.57      206.21     15.62 o 
   3   8  13      123.23      105.53     13.79 o 
   4   8  13      149.84      180.48     15.88 o 
   5   8  13      152.32      140.62     14.79 o 
   6   8  13       72.20       73.69     12.28 o 
  -1   9  13       27.02       23.81      9.53 o 
   0   9  13       48.58       47.49      6.94 o 
   1   9  13       96.92       86.23     12.28 o 
   2   9  13      277.06      251.50     18.47 o 
   3   9  13        3.99        0.00      9.36 o 
   4   9  13       54.47       45.62     10.69 o 
   5   9  13      227.74      209.97     18.13 o 
   0  10  13       12.21       21.80      6.20 o 
   1  10  13       40.74       62.58     10.44 o 
   2  10  13        4.56       -0.92      9.69 o 
   3  10  13        6.12       10.78      8.77 o 
   4  10  13      223.19      228.85     18.38 o 
  -1  -7  14       16.58       15.46     10.19 o 
   0  -7  14       60.76       62.29      8.61 o 
   1  -7  14        0.77        1.84      8.77 o 
  -3  -6  14        6.31        8.19      9.61 o 
  -2  -6  14      231.10      260.10     18.30 o 
  -1  -6  14        0.82        6.85      6.35 o 
   0  -6  14       78.88       81.38     15.67 o 
   1  -6  14       75.04       84.56     11.20 o 
   2  -6  14       31.15       45.54      9.78 o 
   3  -6  14        3.77        5.51      8.69 o 
  -4  -5  14       74.09       85.81     12.70 o 
  -3  -5  14       74.55       78.12     12.62 o 
  -2  -5  14       64.41       70.44     10.95 o 
  -1  -5  14       87.72       96.50     12.12 o 
   0  -5  14      120.94      126.61     15.88 o 
   1  -5  14       25.31       20.05      6.85 o 
   2  -5  14       45.68       32.08      9.36 o 
   3  -5  14       24.41       17.13      7.94 o 
   4  -5  14      138.18      156.25     15.71 o 
  -4  -4  14       77.11       73.61     12.03 o 
  -3  -4  14       75.86       79.79     11.70 o 
  -2  -4  14        1.93        7.10      6.85 o 
  -1  -4  14       11.62       15.29      7.77 o 
   0  -4  14      220.01      214.15     10.96 o 
   1  -4  14      220.59      183.65     14.96 o 
   2  -4  14      112.28      128.67     12.70 o 
   3  -4  14        3.16        8.10      7.85 o 
   4  -4  14      136.23      111.63     14.54 o 
   5  -4  14      139.56      112.46     14.87 o 
  -4  -3  14        0.12        8.61      7.52 o 
  -3  -3  14        0.06        2.42      5.35 o 
  -2  -3  14       18.63       18.21      8.86 o 
  -1  -3  14       37.33       43.78      8.36 o 
   0  -3  14      215.66      216.96     10.72 o 
   1  -3  14      545.28      608.85     22.64 o 
   2  -3  14       42.83       62.50      9.53 o 
   3  -3  14        1.24        2.34      6.93 o 
   4  -3  14        0.15       -7.85      7.85 o 
   5  -3  14        3.66        3.51      8.52 o 
  -5  -2  14       38.47       36.60     10.86 o 
  -4  -2  14       36.21       26.07     10.53 o 
  -3  -2  14       22.04       28.07      8.36 o 
  -2  -2  14      409.75      382.93     19.80 o 
  -1  -2  14      296.15      302.97     17.21 o 
   0  -2  14      214.30      219.51     10.31 o 
   1  -2  14        1.87        0.67      6.60 o 
   2  -2  14       62.37       59.82      9.27 o 
   3  -2  14        4.37       -7.02      7.02 o 
   4  -2  14      381.10      369.98     20.39 o 
   5  -2  14       85.67       75.70     12.03 o 
   6  -2  14       22.53       43.95      9.53 o 
  -5  -1  14       11.23       26.24      7.27 o 
  -4  -1  14       98.95      100.93     12.87 o 
  -3  -1  14      220.90      190.50     15.12 o 
  -2  -1  14       45.47       63.17      9.69 o 
  -1  -1  14       18.41       20.55      6.68 o 
   0  -1  14       49.78       44.92      6.29 o 
   1  -1  14      470.22      474.58     20.39 o 
   2  -1  14       10.03       13.62      6.10 o 
   3  -1  14      243.28      255.09     15.54 o 
   4  -1  14        0.66        0.00      8.44 o 
   5  -1  14        0.49       -9.11      9.11 o 
   6  -1  14       46.20       53.14     11.45 o 
  -5   0  14       32.64       33.34     11.11 o 
  -4   0  14        0.21        7.44      8.19 o 
  -3   0  14      169.96      179.06     14.29 o 
  -2   0  14      324.58      307.64     18.13 o 
  -1   0  14        6.09        4.68      7.19 o 
   0   0  14       45.94       22.62      7.03 o 
   1   0  14       17.73       12.37      7.02 o 
   2   0  14       64.83       82.89      9.61 o 
   3   0  14        1.65       13.12      6.35 o 
   4   0  14       77.90       90.24     10.86 o 
   5   0  14       66.05       70.35     11.11 o 
   6   0  14        0.89       -2.59      9.53 o 
  -5   1  14        3.34       -5.43      9.94 o 
  -4   1  14        9.19        2.51      8.94 o 
  -3   1  14      170.27      178.64     14.71 o 
  -2   1  14        8.90       -0.75      7.10 o 
  -1   1  14       52.84       59.16      8.86 o 
   0   1  14       41.02       24.43      6.85 o 
   1   1  14        0.33       -8.52      8.52 o 
   2   1  14      183.04      159.17     14.12 o 
   3   1  14     1027.44     1049.52     29.33 o 
   4   1  14      211.26      226.51     16.13 o 
   5   1  14       14.71       24.06      7.85 o 
   6   1  14        0.68       -0.84      7.44 o 
  -5   2  14        0.06        5.51     10.36 o 
  -4   2  14      150.99      138.20     15.29 o 
  -3   2  14      405.60      433.23     20.22 o 
  -2   2  14       11.24       12.87      7.60 o 
  -1   2  14      440.48      430.22     19.64 o 
   0   2  14      263.37      252.87     11.05 o 
   1   2  14       72.18       76.95      9.61 o 
   2   2  14      218.31      216.07     14.37 o 
   3   2  14       45.21       44.78      8.61 o 
   4   2  14        8.13        0.00      7.69 o 
   5   2  14       72.43       40.11     10.78 o 
   6   2  14       45.69       57.07     10.11 o 
   7   2  14       95.24      110.62     13.54 o 
  -4   3  14       80.17       83.05     13.12 o 
  -3   3  14       36.74       51.13      9.02 o 
  -2   3  14        3.91       -8.94      8.94 o 
  -1   3  14      278.29      263.36     16.54 o 
   0   3  14        0.88        2.69      4.25 o 
   1   3  14       19.39       12.45      7.19 o 
   2   3  14       52.70       53.06      8.52 o 
   3   3  14      270.57      266.95     15.62 o 
   4   3  14      149.41      143.54     13.37 o 
   5   3  14      717.08      702.18     25.99 o 
   6   3  14      160.25      157.08     15.96 o 
   7   3  14       30.75       36.85      9.44 o 
  -4   4  14        3.12        1.75      8.44 o 
  -3   4  14        0.04       -9.44      9.44 o 
  -2   4  14      397.13      383.43     20.39 o 
  -1   4  14      770.07      729.26     26.65 o 
   0   4  14        0.15        3.73      8.23 o 
   1   4  14      997.42      962.04     27.15 o 
   2   4  14      183.04      182.56     13.87 o 
   3   4  14      298.02      288.43     17.13 o 
   4   4  14       66.04       60.16     10.61 o 
   5   4  14       56.38       59.49     10.78 o 
   6   4  14      132.75      132.27     13.95 o 
   7   4  14        3.99        2.76      9.78 o 
  -4   5  14      143.67      127.50     13.87 o 
  -3   5  14      519.42      557.22     25.40 o 
  -2   5  14       79.68       58.99     11.95 o 
  -1   5  14       90.37       75.70     11.03 o 
   0   5  14       83.65       84.97      7.44 o 
   1   5  14      712.73      678.79     24.06 o 
   2   5  14        2.14       -4.93      7.44 o 
   3   5  14        7.65       17.30      7.27 o 
   4   5  14      185.14      205.63     15.37 o 
   5   5  14        0.30       -0.84      9.19 o 
   6   5  14        1.68        9.53      6.93 o 
  -3   6  14       58.65       71.61     10.95 o 
  -2   6  14        5.76        5.77      7.02 o 
  -1   6  14       13.46        6.27      8.61 o 
   0   6  14      184.60      197.43     10.26 o 
   1   6  14      158.00      152.65     13.29 o 
   2   6  14      320.51      331.96     18.47 o 
   3   6  14       21.01       22.48      9.53 o 
   4   6  14      127.79      155.33     12.87 o 
   5   6  14       99.12       86.81     12.70 o 
   6   6  14       18.68       29.24      8.52 o 
  -2   7  14      128.41      128.84     13.95 o 
  -1   7  14      220.83      200.19     16.21 o 
   0   7  14        2.23       -5.07      5.37 o 
   1   7  14       57.68       62.00     10.78 o 
   2   7  14       13.22        7.77      8.86 o 
   3   7  14        9.53       -0.75      8.77 o 
   4   7  14       12.27       10.61      7.52 o 
   5   7  14        0.22       -8.02      8.02 o 
   6   7  14       71.95       70.69     11.86 o 
  -2   8  14        8.44        3.68      8.69 o 
  -1   8  14       13.02        0.84      9.86 o 
   0   8  14        4.92        7.94      5.95 o 
   1   8  14      143.72      159.00     14.04 o 
   2   8  14       24.76       33.67      8.69 o 
   3   8  14       81.78       74.86     10.95 o 
   4   8  14      110.07      109.04     13.70 o 
   5   8  14        9.70      -10.78     10.78 o 
   0   9  14       17.40       19.88     13.95 o 
   1   9  14       63.41       62.50     12.20 o 
   2   9  14       16.13        8.77      8.77 o 
   3   9  14       19.62       10.61      9.94 o 
   4   9  14        0.08       -0.92      8.86 o 
  -1  -6  15       14.58        4.60      9.53 o 
   0  -6  15       11.55       18.19      6.76 o 
   1  -6  15      278.50      309.98     20.05 o 
  -2  -5  15       55.70       34.93     10.61 o 
  -1  -5  15       15.73       13.03      8.94 o 
   0  -5  15        8.43       11.82      5.02 o 
   1  -5  15       12.54       -4.34      8.77 o 
   2  -5  15        0.23       -1.75      8.02 o 
   3  -5  15        0.66       10.11      7.44 o 
  -3  -4  15       37.16       15.21     11.36 o 
  -2  -4  15       11.91        5.10      8.86 o 
  -1  -4  15        9.16        6.60      7.44 o 
   0  -4  15       14.97       17.56      5.75 o 
   1  -4  15       31.53       44.20      8.94 o 
   2  -4  15       17.11       22.56      9.53 o 
   3  -4  15      530.44      514.36     24.31 o 
   4  -4  15        3.60       -5.51      9.02 o 
  -4  -3  15        0.19        1.84      7.27 o 
  -3  -3  15       20.81       -2.59      9.61 o 
  -2  -3  15      268.44      293.69     18.72 o 
  -1  -3  15      634.46      661.08     26.15 o 
   0  -3  15       80.05       83.25      8.15 o 
   1  -3  15       45.59       28.16      9.94 o 
   2  -3  15      222.74      208.97     16.46 o 
   3  -3  15        5.79        8.27      8.77 o 
   4  -3  15      179.88      176.80     16.88 o 
  -4  -2  15        0.89        0.92      8.94 o 
  -3  -2  15        0.05       -2.51      7.85 o 
  -2  -2  15        6.96        4.76      7.60 o 
  -1  -2  15        0.04       -3.09      7.60 o 
   0  -2  15      412.00      413.83     31.96 o 
   1  -2  15        1.55       11.28      6.52 o 
   2  -2  15      365.95      348.25     19.72 o 
   3  -2  15      109.54       89.90     12.28 o 
   4  -2  15       19.71       35.26      8.94 o 
   5  -2  15      115.18      116.06     14.87 o 
  -4  -1  15      160.16      168.61     15.37 o 
  -3  -1  15       38.75       39.02      9.69 o 
  -2  -1  15       68.23       76.62     11.53 o 
  -1  -1  15      115.05      107.78     12.03 o 
   0  -1  15      773.10      836.15     32.38 o 
   1  -1  15       70.56       79.38     10.69 o 
   2  -1  15      154.95      150.48     13.45 o 
   3  -1  15        9.23       16.13      7.69 o 
   4  -1  15        7.09       17.04      7.35 o 
   5  -1  15        7.50       -5.18      9.27 o 
  -4   0  15      204.20      219.16     17.71 o 
  -3   0  15        9.80        8.27      7.44 o 
  -2   0  15       15.66       -1.59      9.02 o 
  -1   0  15      101.38      113.63     10.95 o 
   0   0  15       34.23       24.70      5.61 o 
   1   0  15       19.30       24.98      7.77 o 
   2   0  15       38.31       43.45      8.52 o 
   3   0  15       35.12       24.73      8.94 o 
   4   0  15      241.42      238.38     17.13 o 
   5   0  15       76.59      102.60     12.53 o 
   6   0  15       84.69       53.31     13.45 o 
  -4   1  15        0.72       10.69      7.85 o 
  -3   1  15       16.28        7.44      8.94 o 
  -2   1  15       20.82       23.14      7.77 o 
  -1   1  15      185.76      199.11     14.87 o 
   0   1  15        6.86       -1.90      5.44 o 
   1   1  15      536.72      551.37     22.81 o 
   2   1  15      570.69      599.16     23.73 o 
   3   1  15       14.53        5.18      9.11 o 
   4   1  15       61.16       78.79      9.86 o 
   5   1  15       56.65       57.57     10.53 o 
   6   1  15       35.73       30.66      9.53 o 
  -4   2  15        0.06       -2.67      7.77 o 
  -3   2  15       12.18        6.68      8.69 o 
  -2   2  15      193.99      194.68     15.79 o 
  -1   2  15        0.97        4.43      7.69 o 
   0   2  15      277.36      272.18     11.61 o 
   1   2  15      341.35      386.60     18.97 o 
   2   2  15       92.55       82.22     10.95 o 
   3   2  15        1.39       -0.75      7.60 o 
   4   2  15        5.89       -3.84      8.10 o 
   5   2  15       29.03       33.92      8.52 o 
   6   2  15       16.53        6.27     10.11 o 
  -4   3  15       79.86       88.15     11.28 o 
  -3   3  15       24.57       33.92     10.95 o 
  -2   3  15       75.77       52.39     11.20 o 
  -1   3  15      127.07      143.80     13.12 o 
   0   3  15       18.05       24.41      5.84 o 
   1   3  15        3.51        3.59      6.77 o 
   2   3  15      140.29      143.80     12.87 o 
   3   3  15      301.67      258.51     16.54 o 
   4   3  15      296.97      300.54     18.72 o 
   5   3  15        0.01       -1.67      9.02 o 
   6   3  15       10.08        5.35     10.69 o 
  -3   4  15       15.06       25.32      9.53 o 
  -2   4  15       16.39       15.46      7.77 o 
  -1   4  15       64.44       86.65     10.86 o 
   0   4  15       15.85       25.55      7.44 o 
   1   4  15        1.97        0.75      8.10 o 
   2   4  15       16.01       11.78      8.44 o 
   3   4  15      281.04      248.74     16.13 o 
   4   4  15       10.87       12.62      7.85 o 
   5   4  15       68.11       72.11     11.53 o 
   6   4  15        4.77       10.78      8.52 o 
  -3   5  15      228.40      259.60     19.05 o 
  -2   5  15      254.32      238.55     18.55 o 
  -1   5  15       18.33       21.64      7.77 o 
   0   5  15        2.02       -0.45      5.43 o 
   1   5  15      172.43      170.03     14.29 o 
   2   5  15        1.44        9.11      6.68 o 
   3   5  15       34.99       33.42      8.52 o 
   4   5  15      178.67      175.55     14.96 o 
   5   5  15       60.94       56.48     11.70 o 
   6   5  15       21.99       44.03     10.78 o 
  -2   6  15        4.38        6.18      8.69 o 
  -1   6  15       29.33       22.64      9.94 o 
   0   6  15        0.80       -1.93      5.22 o 
   1   6  15       52.46       60.16     11.45 o 
   2   6  15        0.59       -8.52      8.52 o 
   3   6  15      496.69      526.22     23.90 o 
   4   6  15       11.88        9.19      9.11 o 
   5   6  15       34.88       21.97     11.03 o 
  -1   7  15      491.63      549.36     24.98 o 
   0   7  15      173.19      197.56     11.25 o 
   1   7  15       89.90       61.58     11.20 o 
   2   7  15       68.48       72.19     11.20 o 
   3   7  15       61.72       77.45     11.53 o 
   4   7  15       16.01        4.34      9.27 o 
   5   7  15        0.12        0.00      7.10 o 
   0   8  15       64.30       61.75      8.57 o 
   1   8  15       39.94       40.44     10.95 o 
   2   8  15        5.56        1.75      9.19 o 
   3   8  15       12.31       28.32      7.60 o 
   4   8  15        7.88       -2.76      8.19 o 
   0  -5  16      199.44      228.61     12.35 o 
  -2  -4  16       29.60       25.90     10.53 o 
  -1  -4  16        3.52        1.75      9.11 o 
   0  -4  16       79.96       69.90      8.18 o 
   1  -4  16       51.28       61.16     12.20 o 
   2  -4  16       44.18       46.04     10.95 o 
  -2  -3  16        9.43       10.69     10.03 o 
  -1  -3  16       61.13       60.33     12.03 o 
   0  -3  16      150.53      180.39     10.38 o 
   1  -3  16       30.59       39.02      9.69 o 
   2  -3  16      306.50      339.23     19.64 o 
   3  -3  16       43.57       51.80     12.28 o 
  -3  -2  16      109.70      114.97     13.95 o 
  -2  -2  16      118.39      103.11     14.71 o 
  -1  -2  16       11.26       16.71      8.02 o 
   0  -2  16       96.64       86.68     10.24 o 
   1  -2  16       49.79       67.01     11.11 o 
   2  -2  16      354.98      324.86     18.72 o 
   3  -2  16        3.39        3.43      9.36 o 
   4  -2  16       28.44       23.48     10.19 o 
  -3  -1  16       10.18       19.72      8.44 o 
  -2  -1  16      182.99      140.12     16.29 o 
  -1  -1  16       30.38       26.07     10.03 o 
   0  -1  16       76.80       83.78      8.48 o 
   1  -1  16      529.78      583.87     23.90 o 
   2  -1  16      116.74      129.01     12.28 o 
   3  -1  16       25.01       19.13      8.10 o 
   4  -1  16       83.54      114.64     12.28 o 
  -3   0  16      407.53      427.38     21.89 o 
  -2   0  16      131.19      120.99     14.37 o 
  -1   0  16       10.37       15.29      8.36 o 
   0   0  16        6.07        1.08      7.06 o 
   1   0  16       32.96       44.45      9.86 o 
   2   0  16        0.71        2.34      8.10 o 
   3   0  16      148.55      153.91     13.45 o 
   4   0  16       78.39       72.61     11.86 o 
   5   0  16        2.77       14.54      8.86 o 
  -3   1  16        5.36        1.75      8.86 o 
  -2   1  16       75.37       62.92     11.86 o 
  -1   1  16       41.54       39.27     10.44 o 
   0   1  16       20.18       17.99      6.38 o 
   1   1  16       39.19       30.08     10.44 o 
   2   1  16      153.97      161.51     15.46 o 
   3   1  16      329.72      308.48     18.97 o 
   4   1  16        1.39       -5.01      8.02 o 
   5   1  16        0.99       -6.27      9.02 o 
  -3   2  16       10.00        9.02      9.27 o 
  -2   2  16      112.69      112.38     12.62 o 
  -1   2  16      509.69      507.59     23.98 o 
   0   2  16      183.41      198.58     11.22 o 
   1   2  16       21.92        4.68      8.86 o 
   2   2  16      206.16      220.41     16.13 o 
   3   2  16       64.41       63.25     10.78 o 
   4   2  16      201.03      188.25     15.79 o 
   5   2  16       27.78        6.18     10.69 o 
  -3   3  16        5.85        0.00      8.36 o 
  -2   3  16        3.34        9.44      8.10 o 
  -1   3  16       17.59       27.82      7.69 o 
   0   3  16      534.56      504.93     16.54 o 
   1   3  16      171.89      164.85     15.04 o 
   2   3  16      199.55      215.99     15.37 o 
   3   3  16      158.34      178.72     14.87 o 
   4   3  16      142.05      138.53     14.45 o 
   5   3  16      234.69      226.60     18.38 o 
  -2   4  16       51.65       44.87     10.19 o 
  -1   4  16      338.04      314.16     20.05 o 
   0   4  16      655.86      626.18     21.01 o 
   1   4  16       34.32       39.86      8.10 o 
   2   4  16      186.71      179.14     15.62 o 
   3   4  16        5.52        6.52      7.02 o 
   4   4  16        0.84       -8.27      8.27 o 
   5   4  16       19.58       22.48     10.78 o 
  -2   5  16       29.92       29.08     10.78 o 
  -1   5  16        6.17        6.10      8.02 o 
   0   5  16       92.70       94.16      8.36 o 
   1   5  16       76.19       93.66     11.53 o 
   2   5  16       78.86       75.62     11.11 o 
   3   5  16        4.09        1.67      8.52 o 
   4   5  16       33.11       52.97      9.27 o 
   5   5  16      317.45      270.38     19.97 o 
  -1   6  16        0.73       -3.59      8.61 o 
   0   6  16        3.54        8.95      9.57 o 
   1   6  16       99.75       88.73     12.95 o 
   2   6  16      190.35      183.98     16.46 o 
   3   6  16       39.86       35.51     11.36 o 
   4   6  16       76.89       81.38     13.20 o 
   0   7  16      169.87      180.36     11.02 o 
   1   7  16      178.47      200.78     17.04 o 
   2   7  16      155.36      159.17     15.37 o 
   3   7  16      109.04      124.33     14.29 o 
   0  -3  17        5.90        5.09      5.93 o 
   1  -3  17       51.30       55.06     11.28 o 
  -1  -2  17       27.07       32.59     10.61 o 
   0  -2  17      259.58      309.62     13.72 o 
   1  -2  17        8.64       18.63      8.02 o 
   2  -2  17       46.40       80.04     11.20 o 
  -2  -1  17      169.23      202.53     17.13 o 
  -1  -1  17      234.51      215.48     18.47 o 
   0  -1  17      128.15      104.15      9.86 o 
   1  -1  17        1.21        3.43      8.86 o 
   2  -1  17       78.54       93.58     12.12 o 
   3  -1  17        0.66        2.67      8.69 o 
  -2   0  17       37.40       34.59     11.70 o 
  -1   0  17      132.92      120.73     14.71 o 
   0   0  17      140.94      143.97     12.37 o 
   1   0  17       67.80       78.87     13.87 o 
   2   0  17      150.99      176.63     15.21 o 
   3   0  17        8.53       22.06      8.44 o 
   4   0  17       79.72       73.61     12.62 o 
  -2   1  17        0.12       -8.94      8.94 o 
  -1   1  17        3.33       -3.51      7.52 o 
   0   1  17       95.52      114.04     17.38 o 
   1   1  17       27.62       20.14      9.19 o 
   2   1  17      160.15      200.95     15.79 o 
   3   1  17       32.04       29.58      9.94 o 
   4   1  17      361.74      373.73     21.06 o 
  -2   2  17      136.05      138.95     14.37 o 
  -1   2  17       95.02       93.58     12.28 o 
   0   2  17        6.17       11.37      5.56 o 
   1   2  17        0.77       -8.52      8.52 o 
   2   2  17      410.30      409.50     21.81 o 
   3   2  17       23.09       21.64     10.19 o 
   4   2  17       16.25        9.94      9.36 o 
  -1   3  17       24.50       23.06      9.27 o 
   0   3  17       48.48       55.92      7.92 o 
   1   3  17       13.88       11.86      8.69 o 
   2   3  17       20.73       17.04      8.44 o 
   3   3  17       32.90       18.30      8.94 o 
   4   3  17      103.36      115.72     15.21 o 
  -1   4  17        0.00       -9.11      9.11 o 
   0   4  17       74.74       73.02      8.99 o 
   1   4  17      644.61      629.83     26.15 o 
   2   4  17       14.49       10.36      8.19 o 
   3   4  17       40.67       30.00      9.11 o 
   4   4  17       58.44       55.73     11.70 o 
   0   5  17        4.66       11.83      5.99 o 
   1   5  17       16.82        8.02     10.28 o 
   2   5  17       35.36       30.16      9.11 o 
   3   5  17       17.62       22.56      8.86 o 
   1   6  17       16.18        9.19      9.94 o 
   2   6  17      213.96      184.07     16.29 o 
   1   0  18      126.44      106.78     14.71 o 
   0   1  18        1.78       -1.98      6.64 o 
   1   1  18      127.37       94.92     13.87 o 
   2   1  18       93.79      101.10     13.54 o 
   0   2  18       31.49       21.83      6.93 o 
   1   2  18        2.48        0.00      8.02 o 
   2   2  18       15.78       13.79     11.53 o 
   1   3  18       31.61       34.93      8.52 o 
   2   3  18       11.72       12.87      9.44 o 
                                                 
